# Supplementary material for: PhIP-Seq uncovers marked heterogeneity in acute rheumatic fever autoantibodies
Source: JCI Insight. 2025 Nov 18;11(1):e196619. doi: 10.1172/jci.insight.196619 (PMC12890473; doi:10.1172/jci.insight.196619)
Supplement: Supplemental data set 1 [file jciinsight-11-196619-s075.xlsx]

## Sheet: Public_Repertoire
pep_id	gene	n_pos	total	freq_pos
hblOligo56406	KRT77	14	52	26.9231
hblOligo173763	HCFC1	12	52	23.0769
hblOligo256400	KDM1A	12	52	23.0769
hblOligo674	ABCC3	12	52	23.0769
hblOligo136144	ANKMY1	12	52	23.0769
hblOligo212747	PITPNM1	12	52	23.0769
hblOligo114324	TG	11	52	21.1538
hblOligo124488	WDR7	11	52	21.1538
hblOligo233861	TACR1	11	52	21.1538
hblOligo225677	SFSWAP	10	52	19.2308
hblOligo103452	SFSWAP	10	52	19.2308
hblOligo40505	FRMD4A	10	52	19.2308
hblOligo20583	CEL	10	52	19.2308
hblOligo38890	FEZF2	10	52	19.2308
hblOligo205460	NPR2	10	52	19.2308
hblOligo32771	EFTUD1	10	52	19.2308
hblOligo121672	UNC13C	10	52	19.2308
hblOligo252083	ASL	10	52	19.2308
hblOligo102246	SEC22C	10	52	19.2308
hblOligo232862	SUGP1	10	52	19.2308
hblOligo169214	FUT8	10	52	19.2308
hblOligo258193	FUT8	10	52	19.2308
hblOligo177679	ING4	9	52	17.3077
hblOligo38888	FEZF2	9	52	17.3077
hblOligo242470	UNC13C	9	52	17.3077
hblOligo13709	C19orf48	9	52	17.3077
hblOligo42973	GLS2	9	52	17.3077
hblOligo191705	LOC283116	9	52	17.3077
hblOligo94322	PSMD12	9	52	17.3077
hblOligo163470	ESCO1	9	52	17.3077
hblOligo137699	ARHGAP11A	9	52	17.3077
hblOligo78111	NADSYN1	9	52	17.3077
hblOligo100034	RPS8	9	52	17.3077
hblOligo175917	HSP90AB1	9	52	17.3077
hblOligo150144	CDT1	9	52	17.3077
hblOligo65543	LOC100293107	9	52	17.3077
hblOligo212554	PIK3CB	9	52	17.3077
hblOligo132726	ACOT4	9	52	17.3077
hblOligo89508	PIWIL3	9	52	17.3077
hblOligo187328	LOC100287487	9	52	17.3077
hblOligo127139	ZHX3	9	52	17.3077
hblOligo252607	LAMA2	9	52	17.3077
hblOligo170627	GIPC2	9	52	17.3077
hblOligo202042	KAT7	9	52	17.3077
hblOligo252499	NUTM2G	9	52	17.3077
hblOligo201517	MYO15A	9	52	17.3077
hblOligo91383	POGZ	9	52	17.3077
hblOligo210968	PDE5A	9	52	17.3077
hblOligo61252	LOC100287580	9	52	17.3077
hblOligo94940	PTPRB	9	52	17.3077
hblOligo85145	OXCT2	9	52	17.3077
hblOligo122772	UTP14A	9	52	17.3077
hblOligo76309	MUC3A	9	52	17.3077
hblOligo139240	ATF1	9	52	17.3077
hblOligo81816	NRIP1	8	52	15.3846
hblOligo50280	ING4	8	52	15.3846
hblOligo92403	PPP1R12B	8	52	15.3846
hblOligo121666	UNC13C	8	52	15.3846
hblOligo258504	INSIG1	8	52	15.3846
hblOligo59240	LOC100131031	8	52	15.3846
hblOligo116434	TMF1	8	52	15.3846
hblOligo74264	KMT2E	8	52	15.3846
hblOligo34613	ERCC2	8	52	15.3846
hblOligo185811	LOC100131031	8	52	15.3846
hblOligo194750	LRRC8D	8	52	15.3846
hblOligo71009	MAGI3	8	52	15.3846
hblOligo130483	ZNF773	8	52	15.3846
hblOligo21702	CHERP	8	52	15.3846
hblOligo133967	ADRA1B	8	52	15.3846
hblOligo54336	UNC79	8	52	15.3846
hblOligo73954	MKL2	8	52	15.3846
hblOligo116092	TMEM214	8	52	15.3846
hblOligo19105	CCR3	8	52	15.3846
hblOligo59657	LOC100132429	8	52	15.3846
hblOligo141779	BNC2	8	52	15.3846
hblOligo258774	NLRP7	8	52	15.3846
hblOligo203858	NF1	8	52	15.3846
hblOligo12761	CCDC168	8	52	15.3846
hblOligo83466	OR10J3	8	52	15.3846
hblOligo79549	NEK4	8	52	15.3846
hblOligo206036	NTN3	8	52	15.3846
hblOligo247540	ZHX1	8	52	15.3846
hblOligo127119	ZHX1	8	52	15.3846
hblOligo21061	CEP290	8	52	15.3846
hblOligo111533	SVEP1	8	52	15.3846
hblOligo139936	ATP6V1B2	8	52	15.3846
hblOligo122462	USP38	8	52	15.3846
hblOligo195445	MAD2L2	8	52	15.3846
hblOligo45664	GUSB	8	52	15.3846
hblOligo38037	FBN1	8	52	15.3846
hblOligo219707	RBM10	8	52	15.3846
hblOligo112386	TAF1B	8	52	15.3846
hblOligo87724	PDP1	8	52	15.3846
hblOligo146522	CABP2	8	52	15.3846
hblOligo145815	SOGA3	8	52	15.3846
hblOligo63964	LOC100289818	8	52	15.3846
hblOligo226386	SI	8	52	15.3846
hblOligo23078	CNDP1	8	52	15.3846
hblOligo149379	CDAN1	8	52	15.3846
hblOligo95337	PVR	8	52	15.3846
hblOligo133063	ACTRT2	8	52	15.3846
hblOligo258348	EFNA4	8	52	15.3846
hblOligo182914	KLHL5	8	52	15.3846
hblOligo171717	GPN1	8	52	15.3846
hblOligo247558	ZHX3	8	52	15.3846
hblOligo33901	ENTPD2	8	52	15.3846
hblOligo229073	SLITRK5	8	52	15.3846
hblOligo217529	PTGR1	8	52	15.3846
hblOligo71	AADAC	8	52	15.3846
hblOligo127112	ZGPAT	8	52	15.3846
hblOligo199591	MRPL51	8	52	15.3846
hblOligo82702	NXPH1	8	52	15.3846
hblOligo138286	ARID1B	8	52	15.3846
hblOligo1932	ADAM20	8	52	15.3846
hblOligo72300	SLC25A51	8	52	15.3846
hblOligo125559	YEATS2	8	52	15.3846
hblOligo242469	UNC13C	7	52	13.4615
hblOligo168708	FRMD4A	7	52	13.4615
hblOligo208157	OR6K6	7	52	13.4615
hblOligo107956	SNRPB	7	52	13.4615
hblOligo167211	FEZF2	7	52	13.4615
hblOligo241593	UBA6	7	52	13.4615
hblOligo229859	SNRPB	7	52	13.4615
hblOligo142836	KIAA1549L	7	52	13.4615
hblOligo93676	PRPF40A	7	52	13.4615
hblOligo56739	L3MBTL4	7	52	13.4615
hblOligo144445	C1orf198	7	52	13.4615
hblOligo52946	KCNV2	7	52	13.4615
hblOligo14124	C1orf198	7	52	13.4615
hblOligo59239	LOC100131031	7	52	13.4615
hblOligo153426	COL2A1	7	52	13.4615
hblOligo66209	LOC100294254	7	52	13.4615
hblOligo195689	MAGI3	7	52	13.4615
hblOligo101938	SCRT1	7	52	13.4615
hblOligo82	AADACL4	7	52	13.4615
hblOligo229399	SMC4	7	52	13.4615
hblOligo56538	KRTAP19-3	7	52	13.4615
hblOligo256019	NFIC	7	52	13.4615
hblOligo72466	MCM6	7	52	13.4615
hblOligo1794	ACVR1	7	52	13.4615
hblOligo25626	CSMD3	7	52	13.4615
hblOligo171450	GOLPH3L	7	52	13.4615
hblOligo96158	RAG1	7	52	13.4615
hblOligo118173	TRIM42	7	52	13.4615
hblOligo216039	PRDM15	7	52	13.4615
hblOligo229151	SLX4	7	52	13.4615
hblOligo205714	NRDC	7	52	13.4615
hblOligo166287	FAT3	7	52	13.4615
hblOligo208766	OXER1	7	52	13.4615
hblOligo146393	CARD19	7	52	13.4615
hblOligo181621	KIAA1549	7	52	13.4615
hblOligo118283	TRIM63	7	52	13.4615
hblOligo57358	LCN2	7	52	13.4615
hblOligo126154	ZC3H10	7	52	13.4615
hblOligo187664	LOC100287837	7	52	13.4615
hblOligo6021	AP3B1	7	52	13.4615
hblOligo68839	LONRF1	7	52	13.4615
hblOligo141725	BMPR2	7	52	13.4615
hblOligo58478	LOC100128302	7	52	13.4615
hblOligo212959	PKD1L2	7	52	13.4615
hblOligo66483	LOC100294471	7	52	13.4615
hblOligo130630	ZNF804A	7	52	13.4615
hblOligo16487	CABP2	7	52	13.4615
hblOligo221811	RNF32	7	52	13.4615
hblOligo76474	MUC7	7	52	13.4615
hblOligo171420	GOLGB1	7	52	13.4615
hblOligo219638	RBBP6	7	52	13.4615
hblOligo64634	LOC100291283	7	52	13.4615
hblOligo4158	ALG3	7	52	13.4615
hblOligo69211	LRFN2	7	52	13.4615
hblOligo129040	ZNF485	7	52	13.4615
hblOligo162917	EPHB2	7	52	13.4615
hblOligo31704	DTD1	7	52	13.4615
hblOligo119214	TSPYL1	7	52	13.4615
hblOligo60336	LOC100286890	7	52	13.4615
hblOligo94872	PTPN3	7	52	13.4615
hblOligo83888	OR2W1	7	52	13.4615
hblOligo251219	ZRANB1	7	52	13.4615
hblOligo199702	MS4A5	7	52	13.4615
hblOligo145086	CATIP	7	52	13.4615
hblOligo96610	RASA3	7	52	13.4615
hblOligo145249	C3orf20	7	52	13.4615
hblOligo236031	THOC2	7	52	13.4615
hblOligo3749	AKAP6	7	52	13.4615
hblOligo45090	ARHGAP35	7	52	13.4615
hblOligo14292	SUCO	7	52	13.4615
hblOligo4442	ALS2CL	7	52	13.4615
hblOligo165909	FAM98A	7	52	13.4615
hblOligo99186	RNF213	7	52	13.4615
hblOligo46954	HHIPL2	7	52	13.4615
hblOligo162545	ENPP2	7	52	13.4615
hblOligo237207	TMEM183A	7	52	13.4615
hblOligo130547	ZNF782	7	52	13.4615
hblOligo195450	MADCAM1	7	52	13.4615
hblOligo255417	PSG1	7	52	13.4615
hblOligo118250	TRIM58	7	52	13.4615
hblOligo116561	TMPRSS7	7	52	13.4615
hblOligo43940	ADGRF5	7	52	13.4615
hblOligo253169	CACNA1C	7	52	13.4615
hblOligo52008	JMJD1C	7	52	13.4615
hblOligo153829	COMMD5	7	52	13.4615
hblOligo57836	LIG3	7	52	13.4615
hblOligo3146	AGPAT2	7	52	13.4615
hblOligo258184	ASB6	7	52	13.4615
hblOligo34000	EP400	7	52	13.4615
hblOligo154631	CRMP1	6	52	11.5385
hblOligo182670	KLF7	6	52	11.5385
hblOligo232499	STK31	6	52	11.5385
hblOligo72928	MED24	6	52	11.5385
hblOligo125946	ZBTB24	6	52	11.5385
hblOligo160977	DYNC2LI1	6	52	11.5385
hblOligo55613	KLF7	6	52	11.5385
hblOligo157339	DENND1A	6	52	11.5385
hblOligo191577	LOC100294448	6	52	11.5385
hblOligo186565	LOC100133994	6	52	11.5385
hblOligo118711	TRPM1	6	52	11.5385
hblOligo80908	NOL12	6	52	11.5385
hblOligo120695	UBA6	6	52	11.5385
hblOligo32123	DYNC2LI1	6	52	11.5385
hblOligo162813	EPHA1	6	52	11.5385
hblOligo34022	EPB41	6	52	11.5385
hblOligo5520	ANKEF1	6	52	11.5385
hblOligo95083	PTPRN	6	52	11.5385
hblOligo28003	DDX3Y	6	52	11.5385
hblOligo239732	TRPM1	6	52	11.5385
hblOligo173795	HCN1	6	52	11.5385
hblOligo61968	LOC100288131	6	52	11.5385
hblOligo212795	PITX1	6	52	11.5385
hblOligo209295	PAPOLG	6	52	11.5385
hblOligo119026	TSEN54	6	52	11.5385
hblOligo180146	KCNV2	6	52	11.5385
hblOligo234976	TCHH	6	52	11.5385
hblOligo166362	FAT4	6	52	11.5385
hblOligo91509	POLH	6	52	11.5385
hblOligo135386	ALMS1	6	52	11.5385
hblOligo60827	LOC100287264	6	52	11.5385
hblOligo66446	LOC100294448	6	52	11.5385
hblOligo159841	DOCK5	6	52	11.5385
hblOligo40096	FOXD4	6	52	11.5385
hblOligo60302	LOC100134413	6	52	11.5385
hblOligo134125	AFF4	6	52	11.5385
hblOligo72972	MED8	6	52	11.5385
hblOligo83349	OPN1SW	6	52	11.5385
hblOligo169243	FXYD6	6	52	11.5385
hblOligo34136	EPHA1	6	52	11.5385
hblOligo131462	AADACL4	6	52	11.5385
hblOligo200566	MUC2	6	52	11.5385
hblOligo242883	USP1	6	52	11.5385
hblOligo23972	COL2A1	6	52	11.5385
hblOligo70738	MAD2L1	6	52	11.5385
hblOligo175650	HPSE	6	52	11.5385
hblOligo3707	AKAP2	6	52	11.5385
hblOligo92237	PPIL6	6	52	11.5385
hblOligo60900	LOC100287336	6	52	11.5385
hblOligo80064	NGEF	6	52	11.5385
hblOligo171736	GPR101	6	52	11.5385
hblOligo180279	KDM2A	6	52	11.5385
hblOligo111232	SUGP1	6	52	11.5385
hblOligo105310	SLC24A1	6	52	11.5385
hblOligo155711	CXCR2	6	52	11.5385
hblOligo167267	FGD4	6	52	11.5385
hblOligo64433	LOC100290747	6	52	11.5385
hblOligo155648	CWC22	6	52	11.5385
hblOligo16692	CACNA1H	6	52	11.5385
hblOligo140519	B4GALNT4	6	52	11.5385
hblOligo156372	DAP3	6	52	11.5385
hblOligo247867	ZNF133	6	52	11.5385
hblOligo199552	MRPL34	6	52	11.5385
hblOligo57100	LANCL3	6	52	11.5385
hblOligo85533	PALLD	6	52	11.5385
hblOligo205362	NPHP1	6	52	11.5385
hblOligo131275	ZW10	6	52	11.5385
hblOligo252274	DEFB110	6	52	11.5385
hblOligo113872	TEK	6	52	11.5385
hblOligo136936	AOX1	6	52	11.5385
hblOligo44345	GPR6	6	52	11.5385
hblOligo193166	LOC728767	6	52	11.5385
hblOligo143987	CCDC178	6	52	11.5385
hblOligo121388	UGT1A7	6	52	11.5385
hblOligo239637	TROVE2	6	52	11.5385
hblOligo228065	SLC38A2	6	52	11.5385
hblOligo20507	CEACAM5	6	52	11.5385
hblOligo109889	SRPX	6	52	11.5385
hblOligo178241	IQGAP3	6	52	11.5385
hblOligo103489	SFXN1	6	52	11.5385
hblOligo103313	SF3A1	6	52	11.5385
hblOligo236608	TLR5	6	52	11.5385
hblOligo153675	COL6A3	6	52	11.5385
hblOligo143951	METTL23	6	52	11.5385
hblOligo142275	BTAF1	6	52	11.5385
hblOligo188491	LOC100288631	6	52	11.5385
hblOligo67618	LOC647163	6	52	11.5385
hblOligo221708	RNF213	6	52	11.5385
hblOligo20188	CDK13	6	52	11.5385
hblOligo105429	SLC25A27	6	52	11.5385
hblOligo206385	NUP210L	6	52	11.5385
hblOligo77584	MYO7B	6	52	11.5385
hblOligo222059	RORB	6	52	11.5385
hblOligo44928	GRIN2A	6	52	11.5385
hblOligo197854	MEX3C	6	52	11.5385
hblOligo136570	ANKEF1	6	52	11.5385
hblOligo32058	DYNC1I2	6	52	11.5385
hblOligo71128	MAN1A2	6	52	11.5385
hblOligo118817	TRPM7	6	52	11.5385
hblOligo198575	KMT2A	6	52	11.5385
hblOligo200327	MUC15	6	52	11.5385
hblOligo80838	NOBOX	6	52	11.5385
hblOligo4263	ALMS1	6	52	11.5385
hblOligo127423	ZNF114	6	52	11.5385
hblOligo82716	NXT2	6	52	11.5385
hblOligo158608	DMXL1	6	52	11.5385
hblOligo226078	SH3TC1	6	52	11.5385
hblOligo173259	GTF2IRD2B	6	52	11.5385
hblOligo116674	TNFAIP2	6	52	11.5385
hblOligo220128	RCVRN	6	52	11.5385
hblOligo50460	INSIG2	6	52	11.5385
hblOligo84014	OR4K15	6	52	11.5385
hblOligo220546	RFX1	6	52	11.5385
hblOligo85072	OVCH1	6	52	11.5385
hblOligo109167	SPIN4	6	52	11.5385
hblOligo125093	WWC2	6	52	11.5385
hblOligo254805	AMACR	6	52	11.5385
hblOligo149009	CCT6B	6	52	11.5385
hblOligo135531	ALS2	6	52	11.5385
hblOligo222208	RPGR	6	52	11.5385
hblOligo124672	WDSUB1	6	52	11.5385
hblOligo42935	GLRA3	6	52	11.5385
hblOligo257867	PLCXD2	6	52	11.5385
hblOligo36437	FAM185A	6	52	11.5385
hblOligo161702	EHD3	6	52	11.5385
hblOligo81484	NPR1	6	52	11.5385
hblOligo216472	PRKG1	6	52	11.5385
hblOligo207735	OR4F21	6	52	11.5385
hblOligo239921	TRRAP	6	52	11.5385
hblOligo42067	GCLC	6	52	11.5385
hblOligo107729	SMU1	6	52	11.5385
hblOligo12734	METTL21C	6	52	11.5385
hblOligo170474	GGH	6	52	11.5385
hblOligo252456	CD1E	6	52	11.5385
hblOligo117540	TPMT	6	52	11.5385
hblOligo240031	TSEN54	6	52	11.5385
hblOligo2471	ADCY10	6	52	11.5385
hblOligo66589	LOC283116	6	52	11.5385
hblOligo136963	AP1G2	6	52	11.5385
hblOligo63769	LOC100289563	6	52	11.5385
hblOligo144010	MYDGF	6	52	11.5385
hblOligo39118	FGR	6	52	11.5385
hblOligo215521	PPP1R12B	6	52	11.5385
hblOligo35981	FAM129A	6	52	11.5385
hblOligo118001	TRIM16L	6	52	11.5385
hblOligo137500	LVRN	6	52	11.5385
hblOligo94263	PSMB7	6	52	11.5385
hblOligo131149	ZSCAN20	6	52	11.5385
hblOligo21464	CHD1L	6	52	11.5385
hblOligo33039	EIF2AK4	6	52	11.5385
hblOligo149052	CD109	6	52	11.5385
hblOligo80291	NIPBL	6	52	11.5385
hblOligo15198	C4A	6	52	11.5385
hblOligo30464	DNAJC15	6	52	11.5385
hblOligo142892	C11orf73	6	52	11.5385
hblOligo252146	IZUMO4	6	52	11.5385
hblOligo254553	C5orf63	6	52	11.5385
hblOligo132456	ACAD11	6	52	11.5385
hblOligo84680	ORC1	6	52	11.5385
hblOligo18893	CCKBR	6	52	11.5385
hblOligo26879	CYP2S1	6	52	11.5385
hblOligo58519	LOC100128435	6	52	11.5385
hblOligo31693	DSTN	6	52	11.5385
hblOligo205752	NRIP1	6	52	11.5385
hblOligo100420	RTN2	6	52	11.5385
hblOligo216688	PRPF40A	6	52	11.5385
hblOligo100521	RUFY3	6	52	11.5385

## Sheet: DESeq2_Significant
pep_id	gene	padj	log2FoldChange
hblOligo59240	LOC100131031	3.43164e-08	1.86041
hblOligo185811	LOC100131031	2.46774e-08	1.71316
hblOligo225677	SFSWAP	2.14978e-07	1.51793
hblOligo71009	MAGI3	1.19273e-05	1.47524
hblOligo195689	MAGI3	3.13136e-05	1.44646
hblOligo103452	SFSWAP	6.57727e-06	1.42889
hblOligo101938	SCRT1	1.41495e-07	1.41906
hblOligo242469	UNC13C	0.00266304	1.33242
hblOligo215520	PPP1R12B	0.000432559	1.31073
hblOligo92404	PPP1R12B	0.00169516	1.29344
hblOligo92403	PPP1R12B	0.00048551	1.29072
hblOligo247558	ZHX3	1.24547e-05	1.266
hblOligo224276	SCRT1	4.42129e-05	1.25895
hblOligo33538	EMCN	0.0123051	1.19799
hblOligo59239	LOC100131031	0.000146227	1.16377
hblOligo254256	EMCN	0.00299448	1.15421
hblOligo121666	UNC13C	0.00104411	1.1214
hblOligo242470	UNC13C	0.000973951	1.10946
hblOligo146522	CABP2	0.000497376	1.04525
hblOligo120695	UBA6	0.000497376	1.02418
hblOligo76818	MYH1	0.00459773	0.968984
hblOligo137699	ARHGAP11A	0.00048551	0.960668
hblOligo64420	LOC100290717	0.0169877	0.960022
hblOligo127139	ZHX3	5.54549e-05	0.959864
hblOligo124672	WDSUB1	0.00911441	0.957203
hblOligo162266	EMCN	0.0118714	0.956734
hblOligo238077	TNNI1	0.0035323	0.950755
hblOligo127119	ZHX1	0.00137904	0.950332
hblOligo177679	ING4	0.000171678	0.943359
hblOligo16487	CABP2	0.00178218	0.94083
hblOligo189881	LOC100290717	0.00831059	0.92986
hblOligo246102	YEATS2	0.000495004	0.927211
hblOligo76994	MYH4	0.0279091	0.924316
hblOligo169929	GATA5	0.0170918	0.913732
hblOligo41824	GATA5	0.000973951	0.910629
hblOligo211284	PDZD2	0.0384691	0.902263
hblOligo241593	UBA6	0.00100248	0.899463
hblOligo107956	SNRPB	1.24547e-05	0.892176
hblOligo125559	YEATS2	0.000973951	0.888237
hblOligo95083	PTPRN	0.000495004	0.887365
hblOligo115764	TMEM132E	7.45287e-06	0.885453
hblOligo81816	NRIP1	1.19273e-05	0.879395
hblOligo247540	ZHX1	0.00911441	0.876046
hblOligo27343	DBNL	0.0209131	0.874602
hblOligo89874	PKP1	0.00765982	0.869689
hblOligo4261	ALMS1	0.0405889	0.858174
hblOligo186565	LOC100133994	0.00886048	0.857067
hblOligo234700	TBP	0.0245014	0.836137
hblOligo217951	PTPRN	0.00154974	0.819126
hblOligo229151	SLX4	0.00332988	0.818574
hblOligo229859	SNRPB	0.00025367	0.80178
hblOligo87096	PCNT	0.00299448	0.793388
hblOligo50280	ING4	0.00124995	0.777062
hblOligo60161	LOC100133994	0.0216735	0.775875
hblOligo109807	SRGAP3	0.00468107	0.769038
hblOligo3707	AKAP2	0.0318564	0.745599
hblOligo14124	C1orf198	0.00400767	0.735461
hblOligo176576	IFFO1	0.0242623	0.732657
hblOligo123756	VWA3B	0.0127616	0.723092
hblOligo162813	EPHA1	0.00932748	0.720271
hblOligo40505	FRMD4A	0.000195386	0.720001
hblOligo244154	VPS13D	0.00393156	0.717257
hblOligo184450	P3H4	0.00352678	0.716843
hblOligo258504	INSIG1	0.014579	0.716602
hblOligo237049	TMEM132E	0.0279091	0.714733
hblOligo172376	GPRASP1	0.0250089	0.712497
hblOligo93676	PRPF40A	0.00459773	0.696911
hblOligo82886	OBSL1	0.0235453	0.690596
hblOligo100581	RUSC1	0.0221453	0.685137
hblOligo34022	EPB41	0.0283913	0.669098
hblOligo38888	FEZF2	0.0011809	0.668007
hblOligo195409	MACF1	0.0146891	0.660741
hblOligo56722	L3MBTL2	0.00526277	0.656847
hblOligo113520	TCHH	0.0221453	0.656028
hblOligo231148	SPTA1	0.0279091	0.648635
hblOligo3978	ALDH16A1	0.0200977	0.643826
hblOligo234976	TCHH	0.0395411	0.641652
hblOligo153407	COL28A1	0.000818201	0.640179
hblOligo105310	SLC24A1	0.0347081	0.632158
hblOligo118711	TRPM1	0.0127616	0.631383
hblOligo223001	RUSC1	0.0224963	0.622521
hblOligo232499	STK31	0.0170838	0.594574
hblOligo239732	TRPM1	0.0372152	0.594064
hblOligo193621	LOC732419	0.00911441	0.586908
hblOligo180319	KDM3B	0.0475501	0.586415
hblOligo168708	FRMD4A	0.00574013	0.586064
hblOligo144445	C1orf198	0.0118714	0.573275
hblOligo153426	COL2A1	0.00831059	0.569423
hblOligo167211	FEZF2	0.00299448	0.565594
hblOligo65257	LOC100292479	0.0189609	0.547267
hblOligo160073	DPCR1	0.0405889	0.535071
hblOligo233609	SYNPO2L	0.030313	0.525544
hblOligo23972	COL2A1	0.0318564	0.514423
hblOligo108778	SPATA18	0.0242623	0.503469
hblOligo53592	KIAA0355	0.0138358	0.494628
hblOligo165143	FAM21B	0.0279091	0.476417
hblOligo191577	LOC100294448	0.036434	0.47598
hblOligo180622	TMEM94	0.0400647	0.44978
hblOligo208157	OR6K6	0.0200579	0.449356
hblOligo80908	NOL12	0.0400152	0.448097
hblOligo157339	DENND1A	0.0127616	0.435077
hblOligo135385	ALMS1	0.0306266	0.433776
hblOligo240546	TTC39B	0.0104723	0.425445
hblOligo182670	KLF7	0.014579	0.422884
hblOligo164758	FAM161B	0.0476941	0.413409
hblOligo118059	TRIM27	0.0455314	0.404479
hblOligo146645	CACNA1D	0.0405641	0.329866
hblOligo109015	SPEN	0.0171845	0.320969
hblOligo176095	HSPG2	0.0306266	0.315905
hblOligo244463	VWC2	0.00572261	0.307362
hblOligo23830	COL1A1	0.00955591	0.305387
hblOligo153288	COL1A1	0.0133528	0.293005
hblOligo123800	VWC2	0.0107665	0.279847
hblOligo23465	CNTNAP3	0.0474085	0.274797

## Sheet: GO_Pathway analysis peptide
GO	Category	Description	LogP	Enrichment	#GeneInGO	#GeneInGOAndHitList	%InGO	Hits	RedundantEnrichmentTerms
GO:0030017	GO Cellular Components	sarcomere	-5.87202	12.7404	219	7	9.21053	CACNA1D|MYH1|MYH4|PPP1R12B|TNNI1|OBSL1|SYNPO2L	actin binding, myofibril, contractile fiber, actin cytoskeleton, A band, calmodulin binding, actin filament binding, Z disc, I band, muscle contraction, muscle system process
GO:0097435	GO Biological Processes	supramolecular fiber organization	-5.66572	6.76727	589	10	13.1579	COL1A1|COL2A1|PKP1|TRIM27|SPTA1|TCHH|P3H4|OBSL1|SYNPO2L|COL28A1	fibrillar collagen trimer, banded collagen fibril, collagen fibril organization, visual perception, complex of collagen trimers, sensory perception of light stimulus, basement membrane, extracellular matrix structural constituent conferring tensile strength, sensory perception of sound, extracellular matrix structural constituent, sensory perception of mechanical stimulus, collagen trimer, bone m…
GO:0098703	GO Biological Processes	calcium ion import across plasma membrane	-4.32315	42.7063	28	3	3.94737	CACNA1D|TRPM1|SLC24A1	inorganic cation import across plasma membrane, inorganic ion import across plasma membrane, calcium channel activity, calcium ion transmembrane transporter activity, import across plasma membrane, import into cell
GO:0110053	GO Biological Processes	regulation of actin filament organization	-4.18471	8.76027	273	6	7.89474	EPHA1|TRIM27|SPTA1|ALMS1|SYNPO2L|WASHC2A	regulation of actin cytoskeleton organization, regulation of actin filament-based process, regulation of supramolecular fiber organization, regulation of stress fiber assembly, regulation of cytoskeleton organization, regulation of actomyosin structure organization, regulation of actin filament bundle assembly, endosomal transport, positive regulation of organelle organization, positive regulatio…
GO:0030029	GO Biological Processes	actin filament-based process	-3.82529	5.21035	612	8	10.5263	CACNA1D|EPB41|MYH4|TRIM27|SPTA1|OBSL1|DBNL|SYNPO2L	actin cytoskeleton organization, structural constituent of cytoskeleton, actomyosin structure organization, cell cortex
GO:0045104	GO Biological Processes	intermediate filament cytoskeleton organization	-2.77613	12.8578	93	3	3.94737	PKP1|TCHH|MACF1	intermediate filament-based process
GO:0005911	GO Cellular Components	cell-cell junction	-2.72657	4.64379	515	6	7.89474	MYH1|PKP1|PDZD2|OBSL1|FRMD4A|MAGI3	None
GO:0010810	GO Biological Processes	regulation of cell-substrate adhesion	-2.62967	7.21434	221	4	5.26316	COL1A1|EPHA1|MACF1|VWC2	None
GO:0016358	GO Biological Processes	dendrite development	-2.5573	10.7728	111	3	3.94737	KLF7|FEZF2|UBA6	None
GO:0051224	GO Biological Processes	negative regulation of protein transport	-2.48236	10.1337	118	3	3.94737	INSIG1|KLF7|FRMD4A	negative regulation of establishment of protein localization
GO:0022604	GO Biological Processes	regulation of cell morphogenesis	-2.46899	6.50763	245	4	5.26316	SPTA1|OBSL1|MACF1|PRPF40A	calcium ion binding
GO:0003007	GO Biological Processes	heart morphogenesis	-2.35977	6.06224	263	4	5.26316	COL2A1|TNNI1|SYNPO2L|GATA5	None
GO:0051056	GO Biological Processes	regulation of small GTPase mediated signal transduction	-2.14503	5.26194	303	4	5.26316	ARHGAP11A|SRGAP3|DENND1A|SYNPO2L	None
GO:0051235	GO Biological Processes	maintenance of location	-2.07165	7.20347	166	3	3.94737	INSIG1|NRIP1|VPS13D	None

## Sheet: sPLD-DA features
feature	component	loading
SFSWAP	1	-0.25376
PPP1R12B	1	-0.234407
UNC13C	1	-0.218997
OR4S1	1	0.193485
GDF1	1	-0.185007
FEZF2	1	-0.183424
DEPDC7	1	0.179333
TTC9	1	0.169399
ING4	1	-0.166773
ADM5	1	0.166463
SCP2D1	1	-0.158387
AMELY	1	0.15516
MGST3	1	0.141327
HHATL	1	0.141114
DENND1A	1	-0.134441
METTL2A	1	0.132092
GPAT3	1	0.124942
RAB8B	1	-0.121926
POM121L2	1	0.114333
ARSA	1	0.113508
MSI1	1	0.109832
RPL35A	1	-0.108947
L3MBTL4	1	-0.107515
LINGO4	1	-0.105001
OR6K6	1	-0.103662
ADORA1	1	0.100587
CHAD	1	0.0996637
SLC25A14	1	0.0952403
OR14J1	1	0.0940045
CXCL1	1	-0.0922711
FAM103A1	1	-0.0920992
SMC1B	1	-0.0917293
REC114	1	0.0912174
APOD	1	-0.0894834
PPP2CA	1	-0.0889151
ALMS1	1	-0.0885979
CD72	1	-0.0884432
C9orf173	1	-0.0884076
PCNA	1	-0.0845074
AURKAIP1	1	-0.0813854
EMCN	1	-0.0808559
TRIM23	1	0.0800775
LMOD1	1	0.0788862
ARAP3	1	0.0783889
CEACAM20	1	-0.0777542
EREG	1	-0.0767495
GRHL2	1	0.0757167
EPS8L3	1	-0.0729258
HEXIM2	1	-0.0722016
METRNL	1	-0.0706577
COL2A1	1	-0.0700808
SLC38A7	1	0.0697172
KBTBD8	1	0.0693776
TTLL6	1	0.0688691
RPL29	1	-0.067554
OR52E2	1	-0.0666248
C11orf94	1	-0.0610518
C6orf47	1	0.0601895
CBY3	1	-0.059831
DTNA	1	0.0580576
ZFYVE26	1	-0.0579684
CT62	1	-0.0575793
C1orf198	1	-0.0567303
GPD2	1	0.0560558
PTPMT1	1	0.0548037
SRY	1	-0.0542013
DSCR3	1	-0.0541845
LAIR2	1	0.0540459
DCX	1	0.0537546
CDS1	1	0.0527844
ZFP57	1	0.0522426
TM9SF1	1	-0.0521907
SKAP2	1	0.0516006
CMPK2	1	-0.051592
NR3C1	1	0.0507007
CARD16	1	-0.0505954
ZNF286A	1	-0.0501785
CABP2	1	-0.0498811
SLC7A4	1	0.0491125
SLC18A3	1	0.0486179
PCBP2	1	0.0485495
TMEM68	1	0.0483646
TIMM8B	1	-0.0482315
SAMD9L	1	0.0479368
HMX1	1	-0.0478732
C19orf71	1	-0.0471768
SLC4A4	1	-0.046888
PPP1R13B	1	-0.0465
KIAA1462	1	-0.0462828
H2AFY2	1	0.0450497
TAF5L	1	0.0447991
TECTB	1	-0.0447619
STK32B	1	0.0446583
TRPM1	1	-0.0443625
IRX4	1	0.0430862
SOST	1	-0.0425427
FNDC7	1	0.0424339
NADK	1	-0.0423885
TBC1D3F	1	-0.0422772
HCRT	1	-0.0417526
ALAD	1	-0.041662
ITPKC	1	0.0411847
SPRED1	1	0.0410181
FAIM2	1	0.0409021
NLRP6	1	-0.0408541
MDFI	1	-0.0404228
MYO5C	1	-0.0398443
ACTL6B	1	-0.0395357
TIMM21	1	-0.0391981
PIF1	1	-0.0390685
COL1A1	1	-0.0390643
STMN4	1	0.0387879
WFDC10A	1	-0.036842
RASL10A	1	-0.0350369
DYNC1H1	1	-0.0348902
SENP8	1	0.034445
MIA3	1	0.0340918
KITLG	1	0.0339747
EPHA1	1	-0.033657
AP5S1	1	-0.0334389
OBSL1	1	-0.0333855
OR14I1	1	0.0306331
TMEM158	1	-0.0298352
NEFL	1	-0.0290321
CYB5R2	1	0.0286006
SLC24A5	1	0.0282264
PIAS2	1	0.0279313
TOMM22	1	0.027703
VWC2	1	-0.0273122
SLCO1C1	1	0.0269862
SGOL1	1	0.0260085
SNRPB	1	-0.0259273
NUTM1	1	0.0257421
C15orf57	1	0.02465
GRIPAP1	1	-0.0244381
GYS1	1	0.023547
PLA2G16	1	-0.0212168
VDR	1	-0.0209881
HOGA1	1	-0.020928
UTP15	1	0.0208602
GP1BA	1	0.0187507
KIAA0355	1	-0.0187368
C9orf172	1	-0.0179062
RIOK3	1	0.0177056
ARRB1	1	0.0176022
PCSK1	1	-0.0174792
DEFB124	1	0.0174663
PPP1R3B	1	0.0172775
UAP1	1	-0.0166624
CNIH2	1	0.0161032
BAK1	1	0.0159511
MTA2	1	-0.0146052
MAGI3	1	-0.0144519
WNT6	1	-0.0141897
KCNK2	1	0.0140913
PPP1R32	1	-0.0134087
OXCT2	1	-0.0132084
WNT9B	1	-0.0126091
SLC5A8	1	0.0123492
SEMA4C	1	0.0121222
ALOX12	1	0.0118858
IFNA13	1	0.0103496
SZRD1	1	-0.0101169
FFAR3	1	0.0100825
GOLGA8O	1	-0.0100254
PGGT1B	1	-0.0097863
ZNF667	1	0.00857169
CLEC7A	1	0.00856655
OR52B4	1	0.00843346
CELF1	1	0.00824763
PUM3	1	-0.00789008
ZFP42	1	-0.00774121
PDZRN4	1	0.00748022
RALGPS1	1	0.00719677
LPIN2	1	0.00712284
PPP1CC	1	-0.00651415
TRAF6	1	0.00648507
PDP2	1	-0.00596096
HTRA3	1	-0.00546009
OGFOD3	1	-0.0054257
RBPJ	1	0.00495276
LAP3	1	-0.00451349
FGFR2	1	0.00441021
EMC9	1	-0.00437482
SRGN	1	0.00432068
SPTA1	1	-0.00378581
TRAF2	1	0.00360251
TRIM16L	1	-0.00345699
LRRC41	1	-0.003138
AJAP1	1	-0.0031225
N6AMT2	1	-0.00268342
SSX5	1	0.0023473
GRK1	1	0.00229732
PNN	1	0.00186223
ZNF736	1	-0.00133412
FRMD4B	1	-0.00109231
MPZL2	1	0.000857023
AMY2B	1	0.000794062
TBC1D10C	1	-0.000495952
NEK8	1	-0.000130136
IDS	2	0.351972
PRLR	2	0.259398
DBF4	2	0.229885
FHL1	2	0.214279
PPP1R1B	2	-0.206363
INPP5K	2	0.198016
ANXA9	2	-0.195144
ZNF583	2	0.190337
ZNF624	2	0.180648
PRRG1	2	0.169708
ANKLE1	2	-0.163959
USP40	2	0.157195
IFT80	2	0.147534
LANCL2	2	0.143027
MCOLN1	2	0.140434
PMS1	2	0.139897
ADAM8	2	-0.13647
RGS22	2	0.136269
TRPC6	2	0.130201
OBSCN	2	-0.122739
ZNF806	2	0.122729
TPTE	2	0.119126
SLC6A1	2	0.118923
OR8J1	2	0.11702
SSTR3	2	-0.114316
B3GNTL1	2	0.114263
HOPX	2	-0.11354
RICTOR	2	0.108645
JAK1	2	0.10681
ABHD18	2	0.0948466
ITGB8	2	0.0945815
SLC38A9	2	0.0945019
TMEM39B	2	0.0942479
PLD2	2	0.0938828
SLC16A2	2	0.092449
BEND3	2	0.0896461
PLEKHM3	2	0.0891639
PRKCE	2	0.0872169
SLC6A12	2	0.0866873
MBD3L2	2	-0.0834315
SCARB2	2	0.0773396
FAM120A	2	0.0752827
DDC	2	0.0751389
DHX15	2	0.0747165
BIN3	2	0.0696222
NEK6	2	0.0638921
CSE1L	2	0.0578203
BRS3	2	0.0547151
USP41	2	0.0544457
COL14A1	2	-0.0537401
ZNF780A	2	0.0530273
BGN	2	0.0500658
CRADD	2	-0.0483741
MYSM1	2	0.0483638
UBXN1	2	-0.0460078
QSOX1	2	0.0433671
RASSF7	2	-0.0410528
ZBED4	2	0.0387728
TMEM131	2	0.037254
MTNR1A	2	0.0337231
TOP1	2	0.0330937
OR10A4	2	0.0328583
WNT4	2	0.0321508
PABPC1L	2	0.0317142
ZNF391	2	0.0313969
KRTAP22-2	2	-0.0313256
GOT2	2	0.0279429
OTOGL	2	0.0274481
WDR48	2	0.0273627
OR5T2	2	0.0268507
KRTAP4-6	2	-0.0264082
PRAMEF18	2	0.0260258
ZNF442	2	0.0243655
OAS1	2	0.0234781
NRDC	2	0.0215019
EXOC3L2	2	-0.0186548
ARHGAP27	2	-0.0183182
SELK	2	0.0181396
HSPD1	2	0.0170905
IRF2BP1	2	-0.0165971
TMEM182	2	0.0165319
DDAH2	2	-0.0163614
PISD	2	0.0157918
ZNF597	2	0.0157393
GALR1	2	0.0148772
EFNA5	2	0.0148122
TCAIM	2	0.0135752
ITFG1	2	0.0127976
PDS5B	2	0.011977
TXNRD3	2	0.00934238
RYK	2	0.0083603
IQCC	2	0.00613957
FRAS1	2	0.00503911
C11orf57	2	-0.00472592
C6orf141	2	-0.00394218
SLC35A5	2	0.00354814
PAFAH2	2	0.00249717
ZNF888	2	0.00154679
HYKK	2	0.00118853
ERAP2	2	0.00101925

## Sheet: GO_Pathway analysis protein
Category	Description	LogP	Enrichment	#GeneInGO	#GeneInGOAndHitList	%InGO	Hits	RedundantEnrichmentTerms
GO Cellular Components	complex of collagen trimers	-3.33499	NA	NA	NA	NA	COL1A1|COL2A1|COL14A1|BGN|TECTB|WNT6|WNT4|VWC2|QSOX1	extracellular matrix, external encapsulating structure, endoplasmic reticulum lumen
GO Cellular Components	A band	-2.7984	13.0149	41	3	1.76471	PPP1R12B|OBSL1|OBSCN	None
GO Cellular Components	chromosomal region	-2.61396	3.44544	413	8	4.70588	PCNA|PPP1CC|PPP2CA|MTA2|PDS5B|SMC1B|ACTL6B|PIF1	None
GO Cellular Components	mitochondrial matrix	-2.49454	3.02044	530	9	5.29412	GOT2|HSPD1|NRDC|AURKAIP1|PDP2|OXCT2|PIF1|HOGA1|HYKK	None
GO Cellular Components	presynapse	-2.43483	2.75768	645	10	5.88235	HCRT|NEFL|PLD2|PPP1CC|SLC6A1|SLC6A12|RAB8B|GRIPAP1|DENND1A|UNC13C	None
GO Cellular Components	endocytic vesicle membrane	-2.18338	4.27574	208	5	2.94118	EREG|WNT6|RAB8B|WNT4|MCOLN1	None
