# Supplementary material for: PhIP-Seq uncovers marked heterogeneity in acute rheumatic fever autoantibodies
Source: JCI Insight. 2025 Nov 18;11(1):e196619. doi: 10.1172/jci.insight.196619 (PMC12890473; doi:10.1172/jci.insight.196619)
Supplement: Supporting data values [file jciinsight-11-196619-s076.xlsx]

## Sheet: Figure1.B
group	hblOligo40505|NM_018027|5A	hblOligo168708|NM_018027|6B	hblOligo38888|NM_018008|3A	hblOligo167211|NM_018008|4B	hblOligo137699|NM_014783|18B	hblOligo52946|NM_133497|7A	hblOligo180146|NM_133497|8B	hblOligo173795|NM_021072|18B	hblOligo212747|NM_004910|2B	hblOligo242470|NM_001080534|18B	hblOligo258504|NM_198337|1C	hblOligo114324|NM_003235|29A	hblOligo92403|NM_002481|17A	hblOligo121666|NM_001080534|17A	hblOligo242469|NM_001080534|16B	hblOligo71009|NM_001142782|31A	hblOligo195689|NM_001142782|32B	hblOligo103452|NM_004592|3A	hblOligo225677|NM_004592|4B	hblOligo171736|NM_054021|2B	hblOligo234976|NM_007113|38B	hblOligo72928|NM_014815|1A	hblOligo209295|NM_022894|8B	hblOligo125946|NM_014797|5A	hblOligo177679|NM_001127582|2B	hblOligo50280|NM_001127582|1A	hblOligo20188|NM_003718|21A	hblOligo180279|NM_012308|6B	hblOligo101938|NM_031309|1A	hblOligo136936|NM_001159|22B	hblOligo43940|NM_001098518|29A	hblOligo1794|NM_001105|11A	hblOligo14124|NM_032800|7A	hblOligo144445|NM_032800|6B	hblOligo95337|NM_006505|9A	hblOligo32771|NM_024580|5A	hblOligo31693|NM_006870|3A	hblOligo21464|NM_004284|7A	hblOligo212795|NM_002653|2B	hblOligo111232|NM_172231|3A	hblOligo154631|NM_001014809|12B	hblOligo232499|NM_031414|4B	hblOligo32123|NM_016008|7A	hblOligo56739|NM_173464|1A	hblOligo160977|NM_016008|6B	hblOligo247540|NM_001017926|14B	hblOligo127119|NM_001017926|13A	hblOligo127139|NM_015035|15A	hblOligo247558|NM_015035|14B
ARF	0	0	1	1	0	0	0	0	1	1	1	0	1	1	1	1	1	1	1	1	1	1	1	1	0	0	1	1	0	0	0	0	0	0	0	0	1	0	0	1	1	1	1	1	1	0	0	1	0
ARF	1	1	1	1	1	1	1	1	1	1	1	1	1	1	1	1	1	0	0	0	0	0	0	0	1	1	0	0	0	0	0	0	0	0	0	0	1	0	0	0	1	0	0	0	0	0	0	0	0
ARF	0	0	0	0	0	0	0	0	1	1	1	1	1	1	1	1	1	1	1	1	1	1	1	1	1	1	1	1	1	1	1	1	1	1	0	0	0	0	0	0	0	0	0	0	0	0	0	0	0
ARF	0	0	0	0	0	0	0	0	0	1	1	1	1	1	0	0	0	1	1	0	0	0	0	0	0	0	0	0	0	0	0	0	0	0	0	0	0	0	0	0	0	0	0	0	0	0	0	0	0
ARF	1	1	1	1	0	0	0	0	1	1	1	0	0	0	0	0	0	1	1	0	0	0	0	0	0	0	0	0	1	0	0	0	0	0	0	0	0	0	0	0	0	0	0	0	0	0	0	0	0
ARF	1	0	0	0	1	0	0	0	1	1	1	1	1	0	0	0	0	0	0	0	1	0	0	0	0	0	0	0	1	0	0	0	0	0	0	0	0	0	0	1	0	0	0	0	0	0	0	0	0
ARF	0	0	0	0	0	0	0	0	0	0	0	0	1	0	0	0	0	0	0	0	0	0	0	0	0	0	0	0	0	0	0	0	0	0	0	0	0	0	0	0	0	0	0	0	0	1	1	1	1
ARF	0	0	0	0	0	0	0	0	0	0	1	0	0	0	0	0	0	0	0	0	0	0	0	0	1	1	0	0	0	0	1	0	1	0	1	0	0	1	0	0	0	0	0	0	0	0	0	0	0
ARF	0	0	0	0	1	1	1	0	0	0	0	0	0	0	0	0	0	0	0	0	0	0	0	0	0	0	0	0	0	0	0	0	0	0	0	0	0	0	0	0	0	0	0	0	0	0	0	0	0
ARF	0	0	0	0	0	0	0	0	0	0	0	0	0	0	0	0	0	0	0	0	0	0	0	0	0	0	0	0	1	0	0	0	0	0	0	1	0	0	0	0	0	0	0	0	0	0	0	1	1
ARF	0	0	0	0	1	0	0	0	0	0	0	1	0	0	0	0	0	0	0	0	0	0	1	0	1	1	1	1	1	1	0	1	1	1	0	0	0	0	0	0	0	0	0	0	0	0	0	0	0
ARF	1	1	1	1	1	1	1	1	0	0	0	0	0	1	1	0	0	0	0	0	0	0	0	0	0	0	0	0	0	0	0	0	0	1	1	1	1	0	0	0	0	0	0	0	0	0	0	0	0
ARF	0	0	0	0	1	1	1	1	0	0	0	0	0	0	0	0	0	1	1	0	0	0	0	0	0	0	0	0	0	0	1	1	1	1	0	0	0	0	0	0	0	0	0	0	0	0	0	0	0
ARF	0	0	0	0	0	0	0	0	0	0	0	0	0	0	0	0	0	0	0	0	0	0	0	0	0	0	0	0	0	0	0	0	0	0	0	0	0	0	1	0	0	0	0	0	0	0	0	0	0
ARF	0	0	0	0	0	0	0	0	0	0	0	1	1	0	0	0	0	0	0	1	0	0	0	0	0	0	0	0	0	0	0	1	0	1	0	0	0	0	0	0	0	0	0	0	0	1	1	0	0
ARF	0	0	0	0	0	0	0	0	0	0	0	0	0	0	0	0	0	0	0	0	0	0	0	0	0	0	0	0	0	0	0	1	0	0	0	0	0	0	0	0	0	0	0	0	0	0	0	0	0
ARF	0	0	0	0	0	0	0	0	0	0	0	1	0	0	0	0	0	0	1	0	0	1	0	0	0	0	0	0	0	0	0	0	0	0	0	0	0	0	0	0	0	0	0	0	0	0	0	0	0
ARF	0	0	0	0	0	0	0	0	0	0	0	1	0	0	0	0	0	0	0	0	0	0	0	0	0	0	0	0	0	0	0	0	0	0	0	1	0	0	0	0	0	0	0	0	0	0	0	0	0
ARF	0	0	0	0	0	0	0	0	0	0	0	1	0	0	0	0	0	0	0	0	0	0	0	0	0	0	0	1	0	0	0	0	0	0	0	0	0	0	0	0	0	0	0	0	0	1	1	1	1
ARF	0	0	0	0	0	0	0	0	1	0	0	0	0	0	0	0	0	0	0	0	0	0	0	0	0	0	0	0	0	0	0	0	0	0	1	1	0	0	0	0	0	0	0	0	0	1	1	1	1
ARF	0	0	0	0	0	0	0	0	1	0	0	0	0	0	0	0	0	0	0	0	0	0	0	0	0	0	0	0	0	0	1	0	0	0	0	0	0	0	0	0	0	0	0	0	0	0	0	0	0
ARF	0	0	0	0	0	0	0	0	0	0	0	0	0	0	0	0	0	0	0	0	0	0	0	0	0	0	0	0	0	0	0	0	0	0	0	0	0	1	0	0	0	1	0	1	0	0	0	0	0
ARF	0	0	0	0	0	1	0	1	0	1	0	0	0	1	1	0	0	0	0	0	0	0	0	0	0	1	1	1	1	1	0	0	0	0	1	0	0	1	1	1	1	1	1	0	1	0	0	0	0
ARF	0	0	0	0	0	0	0	0	0	1	1	0	0	1	1	0	0	0	0	0	0	1	0	0	0	0	0	0	0	1	1	1	0	0	1	0	0	0	0	1	0	0	0	0	0	0	0	0	0
ARF	0	0	0	0	0	0	0	0	0	0	0	0	0	0	0	0	0	1	1	0	0	0	1	1	0	0	0	0	0	1	0	0	0	0	0	1	0	0	0	0	0	0	0	0	0	1	1	0	0
ARF	1	1	1	0	0	0	0	0	0	0	0	0	0	0	0	0	0	0	0	0	0	0	0	1	0	0	0	0	0	0	0	0	0	0	0	1	1	1	1	1	0	1	1	1	0	1	1	1	1
ARF	1	0	1	0	0	0	0	0	0	0	0	0	0	0	0	0	0	0	0	0	1	0	0	0	1	0	0	0	0	0	0	0	0	0	0	0	0	0	0	0	0	1	1	1	1	0	0	1	1
ARF	0	0	0	0	0	0	0	0	1	0	0	0	0	0	0	1	1	0	0	1	1	1	0	0	1	1	0	0	0	0	0	0	0	0	1	1	1	1	1	1	1	1	1	1	1	0	0	0	0
ARF	0	0	0	0	0	0	0	0	0	0	0	0	0	0	0	1	1	1	1	0	0	1	0	0	1	1	0	0	1	0	0	0	0	0	0	0	0	0	0	0	0	0	0	0	1	0	0	0	0
ARF	1	0	0	0	0	0	0	1	0	0	0	0	1	0	0	0	0	0	0	0	0	0	0	0	0	0	0	0	0	0	0	0	0	0	0	0	0	0	0	0	0	0	1	1	1	0	0	0	0
ARF	0	0	0	0	0	0	0	0	0	0	0	1	0	0	0	0	0	0	0	1	0	0	1	0	0	0	0	0	0	0	1	0	1	0	0	0	0	0	0	0	0	0	0	0	0	0	0	0	0
ARF	1	1	1	1	1	0	0	0	0	0	0	1	0	0	0	1	1	0	0	0	0	0	0	0	0	0	0	0	0	0	0	0	0	0	0	0	0	0	0	0	1	0	0	0	0	0	0	0	0
ARF	1	1	1	1	1	1	1	0	0	0	0	0	0	1	1	1	1	0	0	1	0	0	0	1	0	0	0	0	0	0	0	0	0	0	1	0	0	1	1	0	1	0	0	0	0	0	0	0	0
ARF	1	1	1	1	1	1	1	1	0	0	0	0	0	0	0	0	0	0	0	0	0	0	0	0	0	0	1	1	0	0	0	0	1	1	0	0	0	0	0	0	0	0	0	0	0	0	0	0	0
ARF	0	0	0	0	0	0	0	0	0	0	0	0	0	0	0	0	0	1	0	0	0	0	0	0	0	0	0	0	0	0	0	0	0	0	0	0	0	0	0	0	0	0	0	0	0	0	0	0	0
ARF	0	0	0	0	0	0	0	0	0	0	0	0	0	0	0	0	0	0	1	0	0	0	1	0	0	0	0	0	0	0	0	0	0	0	0	1	0	0	0	0	0	0	0	0	0	0	0	0	0
ARF	0	0	0	0	0	0	0	0	1	0	0	0	0	0	0	0	0	0	0	0	0	0	0	0	0	0	0	0	0	0	1	1	0	0	0	1	0	0	0	0	0	0	0	0	0	0	0	0	0
ARF	0	0	0	0	0	0	0	0	1	1	0	0	0	0	0	0	0	0	0	0	0	0	0	0	1	0	0	0	0	0	0	0	0	0	0	0	0	0	0	0	0	0	0	0	0	0	0	0	0
ARF	0	0	0	0	0	0	0	0	0	0	0	0	0	0	0	0	0	0	0	0	0	0	0	0	0	0	0	0	0	0	0	0	0	0	0	0	0	0	0	0	0	0	0	0	0	0	0	0	0
Healthy	0	0	0	0	0	0	0	0	0	0	0	0	0	0	0	0	0	0	0	0	0	0	0	0	0	0	0	0	0	0	0	0	0	0	0	0	0	0	0	0	0	0	0	0	0	0	0	0	0
ARF	0	0	0	0	0	0	0	0	1	0	0	0	0	0	0	0	0	0	0	0	0	0	0	1	0	0	0	0	0	0	0	0	0	0	0	0	0	0	0	0	0	0	0	0	0	0	0	0	0
ARF	0	0	0	0	0	0	0	0	0	0	0	0	0	0	0	0	0	0	0	0	0	0	0	0	0	0	0	0	0	0	0	0	0	0	0	0	0	0	0	0	0	0	0	0	0	0	0	0	0
ARF	0	0	0	0	0	0	0	0	0	0	0	0	0	0	0	1	0	1	0	0	0	0	0	0	1	1	1	0	0	0	0	0	0	0	0	0	0	0	0	0	0	0	0	0	0	0	0	0	0
Healthy	0	0	0	0	0	0	0	0	0	0	0	0	0	0	0	0	0	0	0	1	0	0	0	0	0	0	0	0	0	0	0	0	0	0	0	0	0	0	0	0	0	0	0	0	0	0	0	0	0
ARF	0	0	0	0	0	0	0	0	0	0	0	0	0	0	0	0	0	0	0	0	0	0	0	0	0	0	0	0	0	0	0	0	0	0	0	0	0	0	1	0	0	0	0	1	0	0	0	0	0
Healthy	0	0	0	0	0	0	0	0	0	0	0	0	0	0	0	0	0	0	0	0	0	0	0	0	0	0	0	0	0	0	0	0	0	0	0	0	0	0	0	0	0	0	0	0	0	0	0	0	0
ARF	0	0	0	0	0	0	0	0	0	0	0	0	0	0	0	0	0	0	0	0	0	0	0	0	0	0	0	0	0	0	0	0	0	0	0	0	0	0	0	0	0	0	0	0	0	0	0	0	0
Healthy	0	0	0	0	0	0	0	0	0	0	0	0	0	0	0	0	0	0	0	0	0	0	0	0	0	0	1	0	0	0	0	1	0	0	0	0	0	0	0	0	0	0	0	0	0	0	0	0	0
Healthy	0	0	0	0	0	0	0	0	0	0	0	1	0	0	0	0	0	0	0	0	0	0	0	0	0	0	0	0	0	0	0	0	0	0	0	0	0	0	0	0	0	0	0	0	0	0	0	0	0
ARF	0	0	0	0	0	0	0	0	1	0	0	0	0	0	0	0	0	0	0	0	0	0	0	0	0	0	0	0	0	1	0	0	0	0	0	0	0	0	0	0	0	0	0	0	0	0	0	0	0
Healthy	0	0	0	0	0	0	0	0	0	0	0	0	0	0	0	0	0	0	0	0	0	0	0	0	0	0	0	0	0	0	0	0	0	0	0	0	0	1	0	0	0	0	0	0	0	0	0	0	0
ARF	0	0	0	0	0	0	0	0	0	0	0	0	0	0	0	0	0	0	0	0	0	0	0	0	0	0	0	0	0	0	0	0	0	0	1	1	1	0	0	0	0	0	0	0	0	0	0	0	0
Healthy	0	0	0	0	0	0	0	0	0	0	0	0	0	0	0	0	0	0	0	0	0	0	0	0	0	0	0	0	0	0	0	0	0	0	0	0	0	0	0	0	0	0	0	0	0	0	0	0	0
Healthy	0	0	0	0	0	0	0	0	0	0	0	0	0	0	0	0	0	0	0	0	0	0	0	0	0	0	0	0	0	0	0	0	0	0	0	0	0	0	0	0	0	0	0	0	0	0	0	0	0
Healthy	0	0	0	0	0	0	0	0	0	0	0	0	0	0	0	0	0	0	0	1	0	0	0	0	0	0	0	0	0	0	0	0	0	0	0	0	0	1	0	0	0	0	0	0	0	0	0	0	0
Healthy	0	0	0	0	0	0	0	0	0	0	0	0	0	0	0	0	0	0	0	0	0	0	0	0	0	0	0	0	0	0	0	0	0	0	0	0	0	1	0	0	0	0	0	0	0	0	0	0	0
Healthy	0	0	0	0	0	0	0	0	0	0	0	0	0	0	0	0	0	0	0	0	0	0	0	0	0	0	0	0	0	0	0	0	0	0	0	0	0	0	0	0	0	0	0	0	0	0	0	0	0
Healthy	0	0	0	0	0	0	0	0	0	0	0	0	0	0	0	0	0	0	0	0	0	0	0	0	0	0	0	0	0	0	0	0	0	0	1	0	0	0	0	0	0	0	0	0	0	0	0	0	0
Healthy	0	0	0	0	0	0	0	0	0	0	0	0	0	0	0	0	0	0	0	0	0	0	0	0	0	0	0	0	0	0	0	0	0	0	0	0	0	0	0	0	0	0	0	0	0	0	0	0	0
Healthy	0	0	0	0	0	0	0	0	0	0	0	0	0	0	0	0	0	0	0	0	0	0	0	0	0	0	1	0	0	0	0	0	0	0	0	0	0	1	0	0	0	0	0	0	0	0	0	0	0
Healthy	0	0	0	0	0	0	0	0	0	0	0	0	0	0	0	0	0	0	0	0	1	0	0	0	0	0	0	0	0	0	0	0	0	0	0	0	0	0	0	0	0	0	0	0	0	0	0	0	0
Healthy	0	0	0	0	0	0	0	0	0	0	0	0	0	0	0	0	0	0	0	0	0	0	0	0	0	0	0	0	0	0	0	0	0	0	0	0	0	0	0	0	0	0	0	0	0	0	0	0	0
ARF	0	0	0	0	0	0	0	0	0	0	0	0	0	0	0	0	0	0	0	0	0	0	0	0	0	0	0	0	0	0	0	0	1	1	0	0	0	0	0	0	0	0	0	0	0	1	1	1	1
ARF	0	0	0	0	0	0	0	0	0	0	0	0	0	0	0	0	0	1	1	0	0	0	0	0	0	0	0	0	0	0	0	0	0	0	0	0	0	0	0	0	0	0	0	0	0	1	1	1	1
Healthy	0	0	1	1	1	0	1	1	0	1	0	0	0	0	1	0	0	0	0	0	0	0	0	0	0	1	0	0	0	0	0	0	0	0	0	0	0	0	0	0	0	0	0	0	0	1	1	0	1
Healthy	0	0	0	0	0	0	0	0	0	0	0	0	0	0	0	0	0	0	0	0	0	0	0	0	0	0	0	0	0	0	0	0	0	0	0	0	0	0	0	0	0	0	0	0	0	0	0	0	0
Healthy	0	0	0	0	0	0	0	0	0	0	0	0	0	0	0	0	0	0	0	0	0	0	0	0	0	0	0	0	0	0	0	0	0	0	0	0	0	0	0	0	0	0	0	0	0	0	0	0	0
Healthy	0	0	0	0	0	0	0	0	0	0	0	0	0	0	0	0	0	0	0	0	0	0	0	0	0	0	0	0	0	0	0	0	0	0	0	0	0	0	0	0	0	0	0	0	0	0	0	0	0
Healthy	0	0	0	0	0	0	0	0	0	0	1	0	1	0	0	0	0	0	0	0	0	0	0	0	0	0	1	0	0	0	0	0	0	0	0	0	0	0	0	0	0	1	1	0	0	0	0	0	0
ARF	0	0	0	0	0	0	0	0	0	0	0	0	0	0	0	0	0	0	0	0	1	0	0	0	0	0	0	0	0	0	0	0	0	0	0	0	0	0	0	0	0	0	0	0	0	0	0	0	0
ARF	0	0	0	0	0	0	0	0	0	0	0	0	0	0	0	0	0	0	0	0	0	0	0	0	0	0	0	0	0	0	0	0	0	0	0	0	0	0	0	0	0	0	0	0	0	0	0	0	0
Healthy	0	0	0	0	0	0	0	0	0	0	0	0	0	0	0	0	0	0	0	0	0	0	0	0	0	0	0	0	0	0	0	0	0	0	0	0	0	0	0	0	0	0	0	0	0	0	0	0	0
Healthy	0	0	0	0	0	0	0	0	0	0	0	0	0	0	0	0	0	0	0	0	0	0	0	0	0	0	0	0	0	0	0	0	0	0	0	0	0	0	0	0	0	0	0	0	0	0	0	1	1
Healthy	0	0	0	0	0	0	0	0	0	0	0	0	0	0	0	0	0	0	0	0	0	0	1	0	1	0	0	0	0	0	0	0	0	0	0	0	0	0	0	0	0	0	0	0	0	0	0	0	0
Healthy	0	0	0	0	0	0	0	0	0	0	0	0	0	0	0	1	1	0	0	0	0	0	0	0	0	0	0	0	0	0	0	0	0	0	0	0	0	0	0	0	0	0	0	0	0	0	0	0	0
Healthy	0	0	0	0	0	0	0	0	1	0	1	0	0	0	0	1	1	0	0	0	0	0	0	0	0	0	0	0	0	0	0	0	0	0	0	0	0	0	0	0	0	0	0	0	0	0	0	0	0
Healthy	0	0	0	0	0	0	0	0	0	0	0	0	0	0	0	1	1	0	0	0	0	0	0	0	0	0	0	0	0	0	0	0	0	0	0	0	0	0	0	0	0	0	0	0	0	0	0	0	0
Healthy	0	0	0	0	0	0	0	0	0	0	0	0	0	0	0	0	0	0	0	0	0	0	0	0	0	0	0	0	0	0	0	0	0	0	0	0	0	0	0	0	0	0	0	0	0	0	0	0	0
Healthy	0	0	0	0	0	0	0	0	0	0	0	0	0	0	0	0	0	0	0	0	0	0	0	0	0	0	0	0	0	0	0	0	0	0	0	0	0	0	0	0	0	0	0	0	0	0	0	0	0
Healthy	0	0	0	0	0	0	0	0	0	0	0	0	0	0	0	0	0	0	0	0	0	0	0	0	0	0	0	0	0	0	0	0	0	0	0	0	0	0	0	0	0	0	0	0	0	0	0	0	0
Healthy	0	0	0	0	0	0	0	0	0	0	0	0	0	0	0	0	0	0	0	0	0	0	0	0	0	0	0	0	0	0	0	0	0	0	0	0	0	0	0	0	0	0	0	0	0	0	0	0	0
Healthy	1	0	0	0	0	0	0	0	0	0	0	0	0	0	0	0	0	0	0	0	0	0	0	0	0	0	0	0	0	0	0	0	0	0	0	0	0	0	0	0	0	0	0	0	0	0	0	0	0
Healthy	0	0	0	0	0	0	0	0	1	0	0	0	0	0	0	0	0	0	0	0	0	0	0	0	0	0	0	0	0	0	0	0	0	0	0	0	0	0	0	0	0	0	0	0	0	0	0	0	0
Healthy	0	0	0	0	0	0	0	0	0	0	0	0	0	0	0	0	0	0	0	0	0	0	0	0	0	0	0	0	0	1	0	0	0	0	0	0	0	0	0	0	0	0	0	0	0	0	0	0	0
Healthy	0	0	0	0	0	0	0	0	0	0	0	0	0	0	0	0	0	0	0	0	0	0	0	0	0	0	0	0	0	0	0	0	0	0	0	0	0	0	0	0	0	0	0	0	0	1	1	1	0
Healthy	0	0	0	0	0	0	0	0	0	0	0	0	0	0	0	0	0	0	0	0	0	0	0	0	0	0	0	0	0	0	0	0	0	0	0	0	0	0	0	0	0	0	0	0	0	0	0	0	0
Healthy	0	0	0	0	0	0	0	0	0	0	0	0	0	0	0	0	0	0	0	0	0	0	0	0	0	0	0	0	0	0	0	0	0	0	0	0	0	0	0	0	0	0	0	0	0	0	0	0	0
Healthy	0	0	0	0	0	0	0	0	0	0	0	0	0	0	0	0	0	0	0	0	0	0	0	0	0	0	0	0	0	0	0	0	0	0	0	0	0	0	0	0	0	0	0	0	0	0	0	0	0
ARF	0	0	0	0	0	0	0	0	0	0	0	0	0	0	0	0	0	0	0	0	0	0	0	0	0	0	0	0	0	0	0	0	0	0	0	0	0	0	0	0	0	0	0	0	0	0	0	0	0
Healthy	0	0	0	0	0	0	0	0	0	0	0	0	0	0	0	0	0	0	0	0	0	0	0	0	0	0	0	0	0	0	0	0	0	0	0	0	0	0	0	0	0	0	0	0	0	0	0	0	0
Healthy	0	0	0	0	0	0	0	0	0	0	0	0	0	0	0	0	0	0	0	0	0	0	0	0	0	0	0	1	0	0	0	0	0	0	0	0	0	0	0	0	0	0	0	0	0	0	0	0	0
Healthy	0	0	0	0	0	0	0	0	0	0	0	0	0	0	0	0	0	0	0	0	0	0	0	0	0	0	0	0	0	0	0	0	0	0	0	0	0	0	0	0	0	0	0	0	0	0	0	0	0
ARF	0	0	0	0	0	0	0	0	0	0	0	0	0	0	0	0	0	0	0	0	0	0	0	0	0	0	0	0	0	0	0	0	0	0	0	0	0	0	0	0	0	0	0	0	0	0	0	0	0
Healthy	0	0	0	0	0	0	0	0	0	0	0	0	0	0	0	0	0	0	0	1	0	0	0	0	0	0	0	0	0	0	1	0	0	0	0	1	0	0	0	0	0	0	0	0	0	0	0	0	0
Healthy	0	0	0	0	0	0	0	0	0	0	0	0	0	0	0	0	0	0	0	0	0	0	0	0	0	0	0	0	0	0	1	0	0	0	0	0	0	0	0	0	0	0	0	0	0	0	0	0	0
Healthy	0	0	0	0	0	0	0	0	0	0	0	0	0	0	0	0	0	0	0	1	0	0	0	0	0	0	0	0	0	0	0	0	0	0	0	0	0	0	0	0	0	0	0	0	0	0	0	0	0
Healthy	0	0	0	0	0	0	0	0	0	0	0	1	1	0	0	0	0	0	0	0	0	0	0	0	0	0	1	0	0	0	0	0	0	0	0	0	0	0	0	0	0	0	0	0	0	0	0	0	0
Healthy	0	0	0	0	0	0	0	0	0	0	0	0	0	0	0	0	0	0	0	0	0	0	0	0	0	0	0	0	1	0	0	0	0	0	0	0	0	0	0	0	0	0	0	0	0	0	0	0	0
Healthy	0	0	0	0	0	0	0	0	0	0	0	0	0	0	0	0	0	0	0	0	0	0	0	0	0	0	0	0	0	0	0	0	0	0	0	0	0	0	0	0	0	0	0	0	0	1	0	0	0
Healthy	0	0	0	0	0	0	0	0	0	0	0	0	0	0	0	0	0	0	0	0	0	0	0	0	0	0	0	0	0	0	0	0	0	0	0	0	0	0	0	0	0	0	0	0	0	0	0	0	0
Healthy	0	0	0	0	0	0	0	0	0	0	0	0	0	0	0	0	0	0	0	0	0	0	0	0	0	0	0	0	0	0	0	0	0	0	0	0	0	0	0	0	0	0	0	0	0	0	0	0	0
Healthy	0	0	0	0	0	0	0	0	0	0	0	0	0	0	0	0	0	0	0	0	0	0	0	0	0	0	0	0	0	0	0	0	0	0	0	0	0	0	0	0	0	0	0	0	0	0	0	0	0
Healthy	0	0	0	0	0	0	0	0	0	0	0	0	0	0	0	0	0	0	0	0	0	0	0	0	0	0	0	0	0	0	0	0	0	0	0	0	0	0	0	0	0	0	0	0	0	0	0	0	0
Healthy	0	0	0	0	0	0	0	0	0	0	0	0	0	0	0	0	0	0	0	0	0	0	0	0	0	0	0	0	0	0	1	0	0	0	0	0	0	0	0	0	0	1	0	0	0	0	0	0	0
Healthy	0	0	0	0	0	0	0	0	0	0	0	0	0	0	0	0	0	0	0	0	0	0	0	0	0	0	0	0	0	0	0	0	0	0	0	0	0	0	0	0	0	0	0	0	0	0	0	0	0
Healthy	0	1	0	0	1	0	0	1	0	0	0	0	0	0	0	0	0	0	0	0	0	0	0	0	0	0	0	0	0	0	0	0	0	0	0	0	0	0	0	0	0	0	0	0	0	0	0	0	0
Healthy	0	0	0	0	0	0	0	0	0	0	0	0	0	0	0	0	0	0	0	0	0	0	0	0	0	0	0	0	0	0	0	0	0	0	0	0	0	0	0	0	0	0	0	0	0	0	0	0	0
Healthy	0	0	0	0	0	0	0	0	0	0	0	0	0	0	0	0	0	0	0	0	0	0	0	0	0	0	0	0	0	0	0	0	0	0	1	0	0	0	0	0	0	0	0	0	0	0	0	0	0
Healthy	0	0	0	0	0	0	0	0	0	0	0	0	0	0	0	0	0	0	0	0	0	0	0	0	0	0	0	1	0	0	0	0	0	0	0	0	0	0	0	0	0	0	0	0	0	0	0	0	0
Healthy	0	0	0	0	0	0	0	0	0	0	0	0	0	0	0	0	0	0	0	0	0	0	0	0	0	0	0	1	0	0	0	0	0	0	0	0	0	0	0	0	0	0	0	0	0	0	0	0	0
Healthy	0	0	0	0	0	0	0	0	1	0	0	0	0	0	0	0	0	0	0	0	0	0	0	0	0	0	0	0	0	0	0	0	0	0	0	0	0	0	0	0	0	0	0	0	0	0	0	0	0
Healthy	0	0	0	0	0	0	0	0	0	0	0	0	0	0	0	0	0	0	0	0	0	0	0	0	0	0	0	0	0	0	0	1	0	0	0	0	0	0	0	0	0	0	0	0	0	0	0	0	0
Healthy	0	0	0	0	0	0	0	0	0	0	0	0	0	0	0	0	0	1	1	0	0	0	0	0	0	0	0	0	0	0	0	0	0	0	0	0	0	0	0	0	0	0	0	0	0	0	0	0	0
Healthy	0	0	0	0	0	0	0	0	0	0	0	0	0	0	0	0	0	0	0	0	0	0	0	0	0	0	0	0	0	0	0	0	0	0	0	0	0	0	0	0	0	0	0	0	0	0	0	0	0
Healthy	0	0	0	0	0	0	0	0	0	0	0	0	0	0	0	0	0	0	0	0	0	0	1	0	0	0	0	0	0	0	0	0	0	0	0	1	1	0	0	0	0	0	0	0	0	0	0	0	0
Healthy	0	0	0	0	0	0	0	0	0	0	0	0	0	0	0	0	0	0	0	0	0	0	0	0	0	0	0	0	0	0	0	0	0	0	1	1	0	0	0	0	0	0	0	0	0	0	0	0	0
Healthy	0	0	0	0	0	0	0	0	0	0	0	0	0	0	0	0	0	0	0	0	0	0	0	0	0	0	0	0	0	0	0	0	0	0	0	0	0	0	0	0	0	0	0	0	0	0	0	0	0
Healthy	0	0	0	0	0	0	0	0	0	0	0	0	0	0	0	0	0	0	0	0	0	0	0	0	0	0	0	0	0	0	0	0	0	0	0	0	0	0	0	0	0	0	0	0	0	0	0	0	0
Healthy	0	0	0	0	0	0	0	0	0	0	0	0	0	0	0	0	0	0	0	0	0	0	0	0	0	0	0	0	0	0	0	0	0	0	1	0	0	0	0	0	0	0	0	0	0	0	0	0	0
Healthy	0	0	0	0	0	0	0	0	0	0	0	0	0	0	0	0	0	0	0	0	0	0	0	0	0	0	0	0	0	0	0	0	0	0	0	1	0	0	0	0	0	0	0	0	0	0	0	0	0
Healthy	0	0	0	0	0	0	0	0	0	0	0	1	0	0	0	0	0	0	0	0	0	0	0	0	0	0	0	0	0	0	0	0	0	0	0	0	0	0	0	0	0	0	0	0	0	0	0	0	0
Healthy	0	0	0	0	0	0	0	0	0	0	0	0	0	0	0	0	0	0	0	0	0	0	0	0	0	0	0	0	0	0	0	0	0	0	0	0	0	0	0	0	0	0	0	0	0	0	0	0	0
Healthy	0	0	0	0	0	0	0	0	0	0	0	0	0	0	0	0	0	0	0	0	0	0	0	0	0	0	0	0	0	1	0	0	0	0	0	0	0	0	0	0	0	0	0	0	0	0	0	0	0
Healthy	0	0	0	0	0	0	0	0	0	0	0	0	0	0	0	0	0	0	0	0	0	0	0	0	0	0	0	0	0	0	0	0	0	0	0	0	0	0	0	0	0	0	0	0	0	0	0	0	0
Healthy	0	0	0	0	0	0	0	0	0	0	0	0	0	0	0	0	0	0	0	0	0	0	0	0	0	0	0	0	0	0	0	0	0	0	0	0	0	0	0	0	0	0	0	0	0	0	0	0	0
Healthy	0	0	0	0	0	0	0	0	0	0	0	0	0	0	0	0	0	0	0	0	0	0	0	0	0	0	0	0	0	0	0	0	0	0	0	0	0	0	0	0	0	0	0	0	0	0	0	0	0
Healthy	0	0	0	0	0	0	0	0	0	0	0	0	0	0	0	0	0	0	0	0	0	0	0	0	0	0	0	0	0	0	0	0	0	0	0	0	0	0	0	0	0	0	0	0	0	0	0	0	0
[truncated: 323 more columns]

## Sheet: Figure2.A
comp1	comp2	group
-2.90859	-2.76407	ARF
-3.4738	-0.65781	ARF
4.15456	0.722133	Healthy
1.33983	2.01081	Healthy
-4.83692	0.728292	ARF
0.567233	5.25744	Healthy
3.24856	0.650782	Healthy
2.67219	0.453804	Healthy
3.77819	1.92324	Healthy
-5.80052	3.45111	ARF
-4.886	1.55968	ARF
-2.99726	-5.26033	ARF
4.07299	-9.62461	Healthy
1.43055	3.80678	Healthy
4.85586	-0.962971	Healthy
-2.13654	-5.55977	ARF
-3.02683	-8.99884	ARF
2.89371	3.07682	Healthy
3.141	-0.933017	Healthy
2.2212	6.10427	Healthy
3.2895	0.596478	Healthy
4.30656	-4.48309	Healthy
-4.14323	-3.85676	ARF
-3.76008	-4.26625	ARF
2.46963	4.07066	Healthy
2.23908	4.49669	Healthy
-4.12093	-5.06211	ARF
-2.65013	0.591467	ARF
2.6052	2.6202	Healthy
3.73895	4.00304	Healthy
1.8707	3.69597	Healthy
4.03859	-3.18563	Healthy
1.73618	6.11881	Healthy
-4.57904	-0.440929	ARF
-5.15826	-6.24366	ARF
2.61088	1.22405	Healthy
2.23876	-0.964448	Healthy
3.38877	0.479346	Healthy
3.85182	3.24058	Healthy
-4.84735	0.117059	ARF
-5.18142	6.67462	ARF
-1.4079	-7.65656	ARF
3.42156	-0.219119	Healthy
2.87876	4.29946	Healthy
-2.63635	-3.94828	ARF
0.596345	9.72986	Healthy
2.88652	2.73399	Healthy
-4.69015	-3.95681	ARF
0.516061	4.10139	Healthy
-4.06092	-7.06475	ARF
-2.22368	-3.38041	ARF
3.49322	3.06069	Healthy
2.53946	3.37345	Healthy
2.68464	2.67773	Healthy
2.27004	2.83761	Healthy
5.20087	-4.11676	Healthy
1.30039	5.52083	Healthy
3.29315	2.67138	Healthy
3.70561	0.47691	Healthy
4.43437	-3.71784	Healthy
-4.7217	-1.18525	ARF
3.09737	0.738639	Healthy
4.83077	-2.43275	Healthy
1.93897	7.56397	Healthy
3.71734	2.20327	Healthy
0.568332	9.15206	Healthy
-3.28774	-4.3879	ARF
-5.17354	4.06397	ARF
-6.92247	3.28875	ARF
3.83399	-2.33714	Healthy
-2.76652	-5.30867	ARF
-3.91028	-4.5319	ARF
3.26415	-1.13434	Healthy
-5.43544	-1.94158	ARF
3.97499	-0.467616	Healthy
2.31016	-0.34654	Healthy
-2.60259	-3.54851	ARF
1.99894	5.12464	Healthy
2.14988	3.7632	Healthy
-2.53125	1.13643	ARF
-5.71281	0.974061	ARF
1.40978	7.69342	Healthy
-3.44148	-3.32466	ARF
3.85653	3.39361	Healthy
-4.87657	-4.8326	ARF
-3.00618	-5.59566	ARF
2.4706	1.66365	Healthy
-2.52191	-6.15454	ARF
-5.86871	-0.0674565	ARF
-5.15817	-0.354667	ARF
-5.11905	-6.98889	ARF
2.80553	2.08303	Healthy
-6.6281	1.30189	ARF
-6.48794	2.64054	ARF
4.20121	-8.43726	Healthy
4.48799	-10.0794	Healthy
5.75677	-11.083	Healthy
-3.0806	0.120336	ARF
4.45712	-4.07056	Healthy
1.94419	4.28557	Healthy
-2.52554	-4.38519	ARF
7.19921	-17.193	Healthy
-8.42471	3.63317	ARF
-3.29954	4.9826	ARF
3.60037	-0.77841	Healthy
-5.50064	0.240987	ARF
-4.59591	-2.59595	ARF
1.37125	5.69969	Healthy
3.18932	1.57128	Healthy
-6.92846	4.34761	ARF
3.3666	-1.40005	Healthy
3.93967	-2.19167	Healthy
4.10413	-7.19314	Healthy
-3.70055	3.73648	ARF
3.08653	2.41654	Healthy
-6.34139	6.83377	ARF
1.72275	2.91965	Healthy
-6.2203	4.73393	ARF
2.64408	3.93378	Healthy
-0.168593	10.0044	Healthy
2.84881	1.42279	Healthy
-4.65735	-2.21249	ARF
3.17451	0.602937	Healthy
2.67107	2.42366	Healthy
2.28073	0.270871	Healthy
-2.18081	-5.25234	ARF
3.06765	-0.984635	Healthy

## Sheet: Figure2.B
feature	component	loading
SFSWAP	1	-0.25376
PPP1R12B	1	-0.234407
UNC13C	1	-0.218997
OR4S1	1	0.193485
GDF1	1	-0.185007
FEZF2	1	-0.183424
DEPDC7	1	0.179333
TTC9	1	0.169399
ING4	1	-0.166773
ADM5	1	0.166463
SCP2D1	1	-0.158387
AMELY	1	0.15516
MGST3	1	0.141327
HHATL	1	0.141114
DENND1A	1	-0.134441
METTL2A	1	0.132092
GPAT3	1	0.124942
RAB8B	1	-0.121926
POM121L2	1	0.114333
ARSA	1	0.113508
MSI1	1	0.109832
RPL35A	1	-0.108947
L3MBTL4	1	-0.107515
LINGO4	1	-0.105001
OR6K6	1	-0.103662
ADORA1	1	0.100587
CHAD	1	0.0996637
SLC25A14	1	0.0952403
OR14J1	1	0.0940045
CXCL1	1	-0.0922711
FAM103A1	1	-0.0920992
SMC1B	1	-0.0917293
REC114	1	0.0912174
APOD	1	-0.0894834
PPP2CA	1	-0.0889151
ALMS1	1	-0.0885979
CD72	1	-0.0884432
C9orf173	1	-0.0884076
PCNA	1	-0.0845074
AURKAIP1	1	-0.0813854
EMCN	1	-0.0808559
TRIM23	1	0.0800775
LMOD1	1	0.0788862
ARAP3	1	0.0783889
CEACAM20	1	-0.0777542
EREG	1	-0.0767495
GRHL2	1	0.0757167
EPS8L3	1	-0.0729258
HEXIM2	1	-0.0722016
METRNL	1	-0.0706577
COL2A1	1	-0.0700808
SLC38A7	1	0.0697172
KBTBD8	1	0.0693776
TTLL6	1	0.0688691
RPL29	1	-0.067554
OR52E2	1	-0.0666248
C11orf94	1	-0.0610518
C6orf47	1	0.0601895
CBY3	1	-0.059831
DTNA	1	0.0580576
ZFYVE26	1	-0.0579684
CT62	1	-0.0575793
C1orf198	1	-0.0567303
GPD2	1	0.0560558
PTPMT1	1	0.0548037
SRY	1	-0.0542013
DSCR3	1	-0.0541845
LAIR2	1	0.0540459
DCX	1	0.0537546
CDS1	1	0.0527844
ZFP57	1	0.0522426
TM9SF1	1	-0.0521907
SKAP2	1	0.0516006
CMPK2	1	-0.051592
NR3C1	1	0.0507007
CARD16	1	-0.0505954
ZNF286A	1	-0.0501785
CABP2	1	-0.0498811
SLC7A4	1	0.0491125
SLC18A3	1	0.0486179
PCBP2	1	0.0485495
TMEM68	1	0.0483646
TIMM8B	1	-0.0482315
SAMD9L	1	0.0479368
HMX1	1	-0.0478732
C19orf71	1	-0.0471768
SLC4A4	1	-0.046888
PPP1R13B	1	-0.0465
KIAA1462	1	-0.0462828
H2AFY2	1	0.0450497
TAF5L	1	0.0447991
TECTB	1	-0.0447619
STK32B	1	0.0446583
TRPM1	1	-0.0443625
IRX4	1	0.0430862
SOST	1	-0.0425427
FNDC7	1	0.0424339
NADK	1	-0.0423885
TBC1D3F	1	-0.0422772
HCRT	1	-0.0417526
ALAD	1	-0.041662
ITPKC	1	0.0411847
SPRED1	1	0.0410181
FAIM2	1	0.0409021
NLRP6	1	-0.0408541
MDFI	1	-0.0404228
MYO5C	1	-0.0398443
ACTL6B	1	-0.0395357
TIMM21	1	-0.0391981
PIF1	1	-0.0390685
COL1A1	1	-0.0390643
STMN4	1	0.0387879
WFDC10A	1	-0.036842
RASL10A	1	-0.0350369
DYNC1H1	1	-0.0348902
SENP8	1	0.034445
MIA3	1	0.0340918
KITLG	1	0.0339747
EPHA1	1	-0.033657
AP5S1	1	-0.0334389
OBSL1	1	-0.0333855
OR14I1	1	0.0306331
TMEM158	1	-0.0298352
NEFL	1	-0.0290321
CYB5R2	1	0.0286006
SLC24A5	1	0.0282264
PIAS2	1	0.0279313
TOMM22	1	0.027703
VWC2	1	-0.0273122
SLCO1C1	1	0.0269862
SGOL1	1	0.0260085
SNRPB	1	-0.0259273
NUTM1	1	0.0257421
C15orf57	1	0.02465
GRIPAP1	1	-0.0244381
GYS1	1	0.023547
PLA2G16	1	-0.0212168
VDR	1	-0.0209881
HOGA1	1	-0.020928
UTP15	1	0.0208602
GP1BA	1	0.0187507
KIAA0355	1	-0.0187368
C9orf172	1	-0.0179062
RIOK3	1	0.0177056
ARRB1	1	0.0176022
PCSK1	1	-0.0174792
DEFB124	1	0.0174663
PPP1R3B	1	0.0172775
UAP1	1	-0.0166624
CNIH2	1	0.0161032
BAK1	1	0.0159511
MTA2	1	-0.0146052
MAGI3	1	-0.0144519
WNT6	1	-0.0141897
KCNK2	1	0.0140913
PPP1R32	1	-0.0134087
OXCT2	1	-0.0132084
WNT9B	1	-0.0126091
SLC5A8	1	0.0123492
SEMA4C	1	0.0121222
ALOX12	1	0.0118858
IFNA13	1	0.0103496
SZRD1	1	-0.0101169
FFAR3	1	0.0100825
GOLGA8O	1	-0.0100254
PGGT1B	1	-0.0097863
ZNF667	1	0.00857169
CLEC7A	1	0.00856655
OR52B4	1	0.00843346
CELF1	1	0.00824763
PUM3	1	-0.00789008
ZFP42	1	-0.00774121
PDZRN4	1	0.00748022
RALGPS1	1	0.00719677
LPIN2	1	0.00712284
PPP1CC	1	-0.00651415
TRAF6	1	0.00648507
PDP2	1	-0.00596096
HTRA3	1	-0.00546009
OGFOD3	1	-0.0054257
RBPJ	1	0.00495276
LAP3	1	-0.00451349
FGFR2	1	0.00441021
EMC9	1	-0.00437482
SRGN	1	0.00432068
SPTA1	1	-0.00378581
TRAF2	1	0.00360251
TRIM16L	1	-0.00345699
LRRC41	1	-0.003138
AJAP1	1	-0.0031225
N6AMT2	1	-0.00268342
SSX5	1	0.0023473
GRK1	1	0.00229732
PNN	1	0.00186223
ZNF736	1	-0.00133412
FRMD4B	1	-0.00109231
MPZL2	1	0.000857023
AMY2B	1	0.000794062
TBC1D10C	1	-0.000495952
NEK8	1	-0.000130136
IDS	2	0.351972
PRLR	2	0.259398
DBF4	2	0.229885
FHL1	2	0.214279
PPP1R1B	2	-0.206363
INPP5K	2	0.198016
ANXA9	2	-0.195144
ZNF583	2	0.190337
ZNF624	2	0.180648
PRRG1	2	0.169708
ANKLE1	2	-0.163959
USP40	2	0.157195
IFT80	2	0.147534
LANCL2	2	0.143027
MCOLN1	2	0.140434
PMS1	2	0.139897
ADAM8	2	-0.13647
RGS22	2	0.136269
TRPC6	2	0.130201
OBSCN	2	-0.122739
ZNF806	2	0.122729
TPTE	2	0.119126
SLC6A1	2	0.118923
OR8J1	2	0.11702
SSTR3	2	-0.114316
B3GNTL1	2	0.114263
HOPX	2	-0.11354
RICTOR	2	0.108645
JAK1	2	0.10681
ABHD18	2	0.0948466
ITGB8	2	0.0945815
SLC38A9	2	0.0945019
TMEM39B	2	0.0942479
PLD2	2	0.0938828
SLC16A2	2	0.092449
BEND3	2	0.0896461
PLEKHM3	2	0.0891639
PRKCE	2	0.0872169
SLC6A12	2	0.0866873
MBD3L2	2	-0.0834315
SCARB2	2	0.0773396
FAM120A	2	0.0752827
DDC	2	0.0751389
DHX15	2	0.0747165
BIN3	2	0.0696222
NEK6	2	0.0638921
CSE1L	2	0.0578203
BRS3	2	0.0547151
USP41	2	0.0544457
COL14A1	2	-0.0537401
ZNF780A	2	0.0530273
BGN	2	0.0500658
CRADD	2	-0.0483741
MYSM1	2	0.0483638
UBXN1	2	-0.0460078
QSOX1	2	0.0433671
RASSF7	2	-0.0410528
ZBED4	2	0.0387728
TMEM131	2	0.037254
MTNR1A	2	0.0337231
TOP1	2	0.0330937
OR10A4	2	0.0328583
WNT4	2	0.0321508
PABPC1L	2	0.0317142
ZNF391	2	0.0313969
KRTAP22-2	2	-0.0313256
GOT2	2	0.0279429
OTOGL	2	0.0274481
WDR48	2	0.0273627
OR5T2	2	0.0268507
KRTAP4-6	2	-0.0264082
PRAMEF18	2	0.0260258
ZNF442	2	0.0243655
OAS1	2	0.0234781
NRDC	2	0.0215019
EXOC3L2	2	-0.0186548
ARHGAP27	2	-0.0183182
SELK	2	0.0181396
HSPD1	2	0.0170905
IRF2BP1	2	-0.0165971
TMEM182	2	0.0165319
DDAH2	2	-0.0163614
PISD	2	0.0157918
ZNF597	2	0.0157393
GALR1	2	0.0148772
EFNA5	2	0.0148122
TCAIM	2	0.0135752
ITFG1	2	0.0127976
PDS5B	2	0.011977
TXNRD3	2	0.00934238
RYK	2	0.0083603
IQCC	2	0.00613957
FRAS1	2	0.00503911
C11orf57	2	-0.00472592
C6orf141	2	-0.00394218
SLC35A5	2	0.00354814
PAFAH2	2	0.00249717
ZNF888	2	0.00154679
HYKK	2	0.00118853
ERAP2	2	0.00101925

## Sheet: Figure2.C
group	TIMM8B	OR6K6	COL2A1	AP5S1	CBY3	RPL35A	TRPM1	TBC1D10C	WNT6	TBC1D3F	EMCN	KIAA1462	APOD	C11orf94	HCRT	RAB8B	CMPK2	SLC4A4	PPP2CA	HEXIM2	OXCT2	PCNA	EPHA1	LINGO4	OBSL1	ALMS1	L3MBTL4	C9orf173	HMX1	EPS8L3	SNRPB	TMEM158	PIF1	ING4	C9orf172	VWC2	C1orf198	RASL10A	CXCL1	FAM103A1	RPL29	AJAP1	SOST	NOL3	MIR205HG	RUSC1	COL1A1	EREG	FBRS
ARF	1.05271	-1.37557	-0.0178353	1.12635	0.880648	0.706704	-0.752766	1.23215	0.970768	-0.731143	-0.617886	-0.268275	-0.240682	0.211658	0.636688	0.989094	0.935883	0.00243104	0.229358	-0.619221	-0.0925918	-0.0121834	3.90493	-0.942583	-0.171474	-0.566847	-0.33954	1.87985	0.919048	0.616779	0.853203	0.899986	1.31315	-0.86579	1.18596	0.42801	0.00140494	0.133904	0.50827	0.520508	-0.716809	1.12183	0.0380719	0.61159	-0.209565	2.95589	1.55913	-0.751624	-1.01077
ARF	0.21574	-0.0385499	0.0953684	-0.457068	-0.610916	1.01622	0.262974	0.32664	0.249667	-0.563934	1.74413	0.124609	-0.490355	-0.219097	1.22494	0.262845	1.16216	0.0494541	2.14004	1.51016	0.396999	0.752625	-0.523558	0.903933	1.75042	-0.0127854	-0.260418	0.647343	1.34578	1.59166	2.74043	-0.190685	-0.0103276	-0.593989	0.493187	0.544807	-0.491364	1.69937	0.819703	-0.931614	-0.716809	1.90741	0.213501	1.63385	0.780978	-0.158181	0.679522	0.0777798	0.893341
ARF	1.35043	1.84103	0.17801	0.5737	0.472099	0.867644	0.957527	0.983476	1.48098	-0.200788	-0.886933	0.0330391	0.519311	-0.362824	-0.372037	1.60552	0.594952	0.00737974	-1.60045	-0.543952	0.571966	0.612125	3.29995	-0.303904	-0.295583	-0.316701	0.237495	-2.3045	1.30551	1.08656	-0.785373	1.55859	0.607064	2.93476	0.852255	0.622856	1.24298	0.562043	2.06873	-0.931614	-0.716809	-0.270824	-1.0332	-0.961115	-0.703501	-0.0784167	1.08964	-1.45867	2.12318
ARF	-0.566774	1.69007	-0.316095	0.270974	0.151134	0.258442	0.475772	-0.796064	-0.980209	1.12	1.57204	1.14369	-0.502166	-0.0200961	0.121547	1.01153	2.24726	1.41126	-0.175752	-2.13701	0.877415	0.69653	1.92082	-0.652694	2.20381	0.450308	-1.14222	0.472559	-1.44904	-0.324757	0.400826	-0.638355	-0.994937	2.4854	0.0732131	-0.738326	0.645832	-0.13278	-0.171572	0.979267	-0.83635	0.0454316	-0.082531	0.286186	-0.226925	0.729215	-0.132024	0.415267	1.69102
ARF	0.0592024	0.0169368	1.16131	0.349983	1.77347	3.13356	-0.0504775	-0.716874	-2.39316	1.00428	-0.306742	1.49109	-0.283888	-0.572238	-0.298608	0.00260242	-0.640836	1.35854	-0.700263	0.717699	2.69858	1.24688	0.453871	-0.059828	-0.389159	1.64081	1.39051	-1.5813	-0.690633	-0.218425	0.325919	-1.70698	-0.746795	0.521315	3.36315	1.25529	0.596507	-0.607439	-0.0819474	1.05322	0.830452	4.23344	-0.51143	-0.494827	4.04252	0.334695	0.223688	-0.137041	-0.870852
ARF	-1.31231	0.908333	-0.209229	1.10881	1.07576	-1.16434	0.00402331	0.0558749	0.589585	1.22087	0.486385	0.497004	0.837761	1.46207	0.473613	1.03043	2.46303	0.552498	0.378393	0.86047	-0.146144	-0.489034	-0.177316	0.869584	1.51068	1.47235	0.34286	1.16202	0.0116417	0.0833939	3.19993	1.19858	0.771887	0.465884	-0.328783	1.75427	-0.468314	2.48554	-1.35611	0.84892	0.671193	0.223575	0.0627798	1.25614	0.0592855	0.0348949	-0.612436	1.47649	0.786081
ARF	2.77432	-0.652357	-0.0333582	-1.22941	0.669418	0.604119	-0.191506	1.27161	0.148978	0.139739	2.35376	1.82584	-0.320491	1.0251	1.91289	-0.0309386	0.217954	1.95403	-0.350506	-0.291505	2.63666	1.03584	0.0479727	2.34375	-0.162217	-0.342473	-0.0833328	1.54112	-0.953634	0.101571	-0.294138	2.0956	1.60402	0.110972	-1.15041	1.39119	-1.07384	0.548489	1.62825	2.37204	-0.716809	1.55778	0.56433	1.17413	-0.0375942	0.195349	0.084589	1.39875	0.561755
ARF	1.43771	2.061	1.88018	0.77326	-0.198356	0.918791	1.12639	0.531412	-0.0469007	-0.0226365	1.35626	1.76669	-1.70586	0.402985	0.170465	1.04333	1.05191	1.75542	0.746377	-0.173312	-0.618142	0.0145267	1.08728	1.61547	3.24168	5.4222	0.549693	-1.60736	0.94361	2.25682	0.394877	0.369267	-0.981912	-1.50988	-0.10617	-0.677037	0.296972	-0.555224	0.945611	1.00365	0.501275	0.574824	1.26833	0.702732	1.04596	-0.345901	-0.944367	0.355907	0.0735159
ARF	-0.210399	3.93494	0.431134	1.82293	0.928444	-1.28878	-0.736425	1.00534	0.491265	0.527812	-0.036691	-1.31341	1.04544	0.216878	0.416687	-0.147257	0.386247	-1.33301	-0.0760748	-1.80081	0.486136	0.298839	3.01969	0.547792	-0.469367	-0.578459	-0.669452	0.0924155	0.183262	0.568035	0.580957	0.375266	-0.158944	-0.427022	0.548725	0.190785	-0.539023	0.934447	1.22456	0.893733	1.66753	-0.419459	1.17298	0.374879	-0.684249	-0.818894	-0.635716	-0.405221	1.29326
ARF	1.75572	-0.488824	-0.234285	0.704973	0.618758	0.425228	-0.436904	-0.0742631	0.213779	0.663732	-0.298316	1.15279	1.27945	-0.165988	0.841893	-0.158469	-0.0947481	1.66744	0.303821	0.902094	3.1288	0.113693	1.35187	1.24129	-0.252013	0.395672	0.116991	1.07392	1.18034	1.76252	-0.362817	1.10862	-0.217839	-0.764141	-0.0614496	0.571435	-0.440159	1.43125	1.32838	0.806207	-0.716809	0.172907	-1.58465	-0.589407	1.21683	-0.131916	0.619665	0.943465	-0.665271
ARF	0.67412	0.18958	-0.725974	-0.596164	-0.714146	-1.28878	-0.0111228	-0.7913	-0.526797	0.68496	3.33465	0.684265	2.48832	-1.06357	0.178631	-1.19449	-0.0799467	0.663409	1.02673	1.01228	-1.48187	0.702271	-0.627926	1.71015	0.421747	-0.635576	0.0340565	-0.0718366	0.475892	0.664652	-0.551603	0.409129	-0.812784	3.30147	-1.83238	0.777581	6.32721	-0.0715688	-0.153307	-0.712262	0.504449	0.826766	-1.00519	-1.20265	0.469144	-0.0891718	-0.244062	0.108267	0.898378
ARF	-0.266085	1.03354	5.66543	0.388585	1.10066	0.269626	-0.960597	-1.14452	1.43122	-0.511861	0.63976	1.96736	1.21192	1.50564	0.685111	1.82042	1.25302	1.93698	0.587856	0.176808	3.76702	1.21662	0.089936	-0.180392	-0.351457	-0.210656	1.28381	0.556206	0.770061	-1.20525	3.79633	0.242709	1.34342	-0.218397	1.0557	0.748958	1.47206	-0.105124	0.281019	0.991494	-0.83635	-0.861163	-0.0207872	-0.449118	3.5835	2.46615	-0.170281	0.80489	0.376793
ARF	0.212976	-0.523039	-0.144062	-0.448292	0.686915	1.35818	-0.456304	1.69286	1.49005	0.935399	-0.550681	-0.732653	-0.0864175	0.793183	-1.41898	-1.29167	0.979527	-0.0324359	0.0759952	-1.113	-0.423399	-0.504869	-0.784066	0.395376	0.30449	-0.204196	-0.158254	1.12317	1.00753	2.26101	-0.263174	2.55733	2.04653	0.140134	1.16763	1.01362	2.5267	1.2394	-0.324235	0.675796	1.78928	2.80215	-1.20161	1.62012	0.516408	-0.467996	0.154213	1.20288	0.843666
ARF	1.44853	0.152354	0.0166019	0.694145	-0.756408	2.00141	1.32938	0.672337	1.09894	0.440395	-0.0037626	1.44971	1.63752	0.0646193	1.55183	0.763461	0.900048	1.50863	1.14116	0.106458	0.0824412	0.761884	-0.712518	0.976366	0.68576	-0.632563	-0.166311	1.54512	0.11892	0.58105	0.361466	1.02304	1.98933	-1.4639	1.2798	1.00131	2.79487	0.298351	0.0679193	0.644211	-0.716809	0.644306	1.25987	1.64854	-0.15365	0.432432	0.0702496	0.951718	2.76256
ARF	2.20157	-1.63773	0.133349	0.40791	-0.0426538	-1.16434	0.275447	1.93383	1.01012	2.16803	1.60461	1.10757	-0.404617	-0.0708464	1.00693	1.55574	0.773763	0.576177	0.438853	0.940354	-0.161761	1.87285	2.58731	0.49882	1.69402	-0.0663138	-0.639784	2.53511	0.63477	1.18088	-0.860163	2.88163	0.280035	0.0423776	0.900514	0.715916	-0.0610839	1.39419	0.281808	-0.931614	1.70479	1.38237	2.1819	-0.462844	1.65891	5.07195	1.24598	0.891191	0.907823
ARF	0.848082	0.743479	0.635087	0.653338	1.48212	0.168433	2.21683	-0.556551	0.238625	0.198127	-0.681738	1.58622	0.561477	-0.601297	1.21657	0.26774	1.17161	1.49491	-0.121172	1.81702	-0.367961	-0.0218203	-0.394049	-0.352862	2.75927	0.675067	0.239223	2.45492	1.13352	-0.607239	4.08961	0.830071	0.527313	1.39946	0.145239	0.146937	-0.264022	-0.41749	1.20478	-0.712262	1.64747	0.257064	0.619145	1.48387	-0.121504	-0.493463	1.75719	1.19692	-0.0395644
ARF	-0.548026	-0.105026	-0.335287	-0.384636	0.281337	0.268245	-0.209169	0.881133	-0.318175	-0.512902	2.97198	2.72241	-0.49454	1.01047	-1.03087	-0.0844937	0.582375	2.12613	-0.264343	0.0602634	-0.256989	-1.01072	-0.620066	0.635883	-0.23928	0.839891	-0.766628	-0.358829	-0.162503	-0.130315	3.63568	0.31518	0.0284658	0.430604	0.469545	-0.452377	2.38657	1.92634	0.279669	0.989984	-0.83635	0.0462116	0.162633	-0.843825	0.950824	-0.0733643	-0.0562306	0.581036	0.443648
ARF	-0.235642	-0.338106	1.28176	0.0901286	0.0742712	0.663108	5.03427	-0.211589	-0.606824	-0.35493	-0.885486	0.375043	1.7213	0.153318	2.21551	0.0111149	-1.47463	0.706666	1.78626	1.59736	1.14711	0.855897	0.145084	0.120798	0.276567	0.347506	0.945328	-1.99205	0.157415	0.82497	0.393778	0.211976	-0.927324	-0.385066	0.617905	-1.50592	-0.574558	1.19324	-0.0735671	1.06627	-0.716809	1.39132	1.30247	-0.489001	0.920083	0.258534	-0.178693	0.00071007	-0.473279
ARF	0.579212	1.02026	2.22761	-1.12109	0.57756	0.329075	0.320903	-0.704294	-0.385304	-1.68631	-0.662963	-0.114841	0.0638619	0.094491	-0.0335289	2.0489	1.68031	0.731485	-1.0724	0.0939374	0.76442	1.4236	1.89145	-2.44588	-0.0382865	1.7743	0.055567	-0.228207	0.190835	-1.05771	-0.699883	0.760756	0.452162	-0.780415	1.19073	-1.09045	0.146016	1.42511	1.01345	-0.712262	-0.83635	1.10325	2.49673	0.822955	-1.1546	-0.288522	-0.24468	4.22505	0.175836
ARF	0.38672	-0.733476	-0.214508	-0.41023	0.805728	1.24925	2.55338	-0.255048	0.288288	-0.437565	-0.459165	-0.752477	-1.6963	0.51306	0.660307	-0.0670547	1.87366	-0.787006	0.268019	-2.68445	-0.58193	-0.600457	1.39224	1.84775	-0.101774	4.16401	0.840387	0.763536	1.60179	-0.968762	1.33587	0.553048	2.06748	0.444357	-0.425523	1.20326	-0.341909	0.716275	2.03172	-0.931614	-0.716809	-0.671168	0.538224	1.79231	-0.223243	0.709058	0.494628	-1.40149	-0.879085
ARF	1.61149	0.0943475	0.33566	1.40668	-0.925446	0.419703	-0.188084	0.624743	1.16477	-1.73214	-0.964759	0.987835	1.26918	1.35894	-0.93316	-0.162408	-0.965766	1.18255	0.566832	1.97853	0.796805	0.954791	2.05775	1.24764	1.59414	-0.0167322	-0.0700737	1.71632	0.607999	-0.034183	-0.4334	1.43281	1.218	-0.167242	0.629499	-0.859438	0.00125455	-0.336607	-0.244395	0.800167	1.98318	0.166016	0.922509	-0.355185	0.403641	-0.248063	-0.727472	0.19013	0.562368
ARF	-0.399764	0.153544	-0.258496	2.01299	-0.105852	0.813403	3.11336	-0.518836	1.66982	1.02374	-0.678846	-1.18225	0.287445	0.262991	-0.647985	0.304147	1.88201	-1.00174	-0.0285763	1.70534	-0.499692	-0.0690058	-1.00525	0.355857	-0.558521	2.3111	-0.93379	-0.589539	-0.633784	0.459252	-0.469115	1.12612	1.29357	3.06772	0.476461	0.192511	2.47099	-1.5964	1.26633	2.08889	-0.83635	0.577159	-0.773595	-0.789029	0.522802	-0.243335	-0.431839	-0.35632	-0.885673
ARF	-1.18686	1.13674	2.2529	2.20199	1.59986	0.291252	0.407615	-0.678079	-0.619688	0.656935	0.233941	0.232481	0.713088	-0.435799	1.58312	1.8617	-1.09771	0.078037	1.36859	0.680189	0.72347	0.155053	-0.66435	2.01253	-0.640073	-0.147878	-0.515297	0.336486	0.83163	3.02817	-1.13719	-2.31761	0.183368	0.887249	1.83985	-1.91921	0.23508	-0.878756	-0.148546	2.24719	2.95137	-0.691256	0.977246	-0.928208	0.807139	-0.590804	0.61636	0.122816	1.22086
ARF	-1.17264	1.86335	-0.672919	-1.80475	0.767779	1.43384	-0.0326167	0.0636536	-0.393567	1.19594	1.44676	-0.754863	1.9634	0.489527	0.714209	-1.19449	0.933847	-0.737929	0.517397	0.907427	1.40821	-0.0186269	-0.318634	0.639051	4.78408	-0.732132	5.15917	-0.112506	1.35906	0.953467	0.0173677	-0.061416	1.00916	1.85186	0.456128	0.65895	-0.0856497	-0.827356	-1.25745	1.02533	1.87271	-0.151958	0.183919	1.0757	0.272994	0.428797	-0.62444	1.0066	0.120656
ARF	1.18846	-0.718786	2.12258	0.457039	0.141159	1.49811	-0.225806	0.876381	0.427608	1.4451	0.758595	0.0300569	-0.487721	-0.825698	1.89237	1.37369	0.445723	-0.193995	-1.51416	-0.577635	-0.412863	1.09119	-0.160026	-0.42727	-0.65762	-0.583668	-0.0325861	1.00384	0.539928	1.75756	-0.0645726	1.35778	0.77225	2.56654	-0.731082	-1.81693	0.0465438	0.29472	0.824453	-0.931614	0.607157	0.351695	1.09225	-0.282311	-0.626317	-0.406465	-0.434569	1.04697	0.999098
ARF	1.37473	0.458436	-0.264308	1.01104	-1.28443	-1.28878	-0.28225	1.00182	-0.878849	1.27672	0.479992	-0.773373	-0.4345	2.10305	-0.648918	-0.0294756	1.23127	-0.921027	-0.134003	0.412624	-0.0845546	0.277277	-0.929441	0.307159	0.3998	1.13919	1.79587	-1.60171	2.64705	-0.635329	-0.0478394	-1.66649	-1.09107	1.39893	1.23368	0.425509	0.077465	-0.48368	-0.110529	1.07436	1.1217	0.964042	-1.07665	2.19546	1.70591	-0.671991	-0.467157	0.184194	-0.826505
ARF	0.310576	3.61798	-1.18975	-2.36584	-1.05257	0.520082	0.152927	-0.381657	0.610834	-0.462717	1.30811	0.193928	-0.385868	1.22842	0.978314	-0.0908478	0.110587	0.27402	0.0660448	0.822576	1.29117	-1.04807	0.912813	1.32665	0.0049511	-0.536932	0.136329	-0.118399	1.29226	0.717943	0.0606748	-2.42912	-1.4146	-0.963727	0.320703	5.53887	-0.138883	0.181716	-1.35611	1.65645	0.718735	0.615136	2.46715	1.15797	-0.557663	-0.169848	0.0254515	-2.2024	0.0756041
ARF	-0.400225	1.96492	-0.716524	0.77815	2.67774	1.27988	0.376703	1.84888	0.230154	0.509306	-0.476556	-0.567702	-0.342722	1.03773	0.134238	1.18905	-0.556101	-0.364298	-0.388895	2.38408	-0.432721	1.41765	-0.495331	0.820436	0.0738607	-0.440856	0.948108	-0.793713	-0.324968	1.37684	-0.528037	-0.25512	0.480025	1.42516	0.441227	-0.327369	3.47225	1.14292	1.58039	-0.931614	-0.716809	-0.851718	0.6425	0.49865	0.00309088	0.0745589	-0.0985013	-0.604591	1.611
ARF	1.75832	-0.922068	-0.102622	1.58201	0.374008	-1.16434	0.362051	-0.856543	-0.134407	2.54614	2.19569	2.21215	0.511948	1.17621	-0.52223	-0.109286	-0.446096	1.78765	-0.212729	0.58601	-0.380334	1.50184	0.458819	-0.0858574	-0.177175	-0.37413	0.709279	-0.753293	0.287966	-0.309671	0.0922942	-0.283042	0.70943	0.3997	0.220836	0.390841	-0.322375	1.03868	1.4441	-0.931614	0.696693	0.0296471	-1.02125	-1.00482	0.105865	-0.524827	-0.433201	-0.404566	1.08201
ARF	-0.205689	0.0753125	-0.308791	1.17886	-0.15913	-1.28878	-0.998557	-0.0838084	0.852753	-0.307273	-0.458357	1.41591	1.04166	-0.425486	-0.0255693	-0.268583	0.334005	1.14217	0.92765	0.205915	-1.47728	0.847743	-0.888488	-1.28867	-0.383449	-0.0379756	0.711643	-0.900756	0.719822	1.49714	-0.339367	0.359739	-0.323628	-0.17736	-0.269582	1.50417	-0.320363	1.20397	-0.345922	-0.712262	2.1735	-0.117439	1.577	-0.133907	0.498089	-0.698958	-0.839572	0.121719	-0.0257903
ARF	0.0521991	0.875009	2.44614	1.46316	0.493404	0.515039	-0.0438675	0.553242	-0.749009	0.753492	-0.234013	0.0181083	2.37523	1.535	0.773728	-0.0944433	0.331253	0.237168	-0.853533	0.763685	1.7818	1.44846	-0.612728	1.64817	-0.371248	0.338052	-0.580892	-1.27642	0.118054	-1.20515	0.175452	-2.55113	-0.456376	0.427819	-0.831876	2.41041	-0.399287	0.325563	-1.35611	0.904394	2.72597	1.23883	0.629124	-0.488014	0.715975	0.373441	1.22866	-0.261697	0.401456
ARF	-1.59498	1.06581	-0.483866	0.642328	0.866543	0.316849	6.0254	1.39164	0.78645	-0.476273	1.58918	0.593613	1.29977	1.39351	0.0625038	-0.0498442	1.87693	-0.0551982	0.691719	1.14432	1.26238	-0.451834	2.16749	1.33688	-0.294524	3.08221	4.32271	0.46424	0.283418	0.0792536	-0.676867	0.675869	-1.13059	-0.0288029	0.159093	0.970085	-0.364533	0.731491	2.25706	-0.712262	0.532046	0.461025	-1.20748	0.339785	-1.56797	4.66479	0.571419	0.350377	0.4949
ARF	-0.0176875	0.321019	-0.667713	0.0105816	-0.199341	0.482921	-0.443946	-0.0048126	2.43443	0.392763	1.69363	0.585451	0.866737	-0.734997	0.97651	1.05699	-0.519065	0.48491	-0.513412	0.765939	-0.92723	-1.25158	0.218982	-0.753437	1.44855	-0.484715	-0.131871	-0.286176	0.64762	-0.511648	-0.485695	0.273952	0.404844	-0.226716	0.1031	-1.11473	-0.369764	1.4025	-0.200027	0.86928	-0.716809	-0.739208	1.66079	0.238641	0.0282225	0.528413	-0.313006	1.38738	-0.353837
ARF	0.237126	-0.444116	-1.09077	0.479293	1.32558	0.188455	-0.469179	0.98868	-0.416618	0.540247	-0.835117	0.693241	-0.556614	0.272594	1.09183	0.911743	0.456067	0.384625	0.409015	-0.554692	-0.906803	0.436569	1.49399	0.280192	-0.0980641	0.842846	-0.562631	0.233335	-0.647154	0.912061	-0.915113	0.323105	-0.0614776	0.328232	-1.01848	-0.0580599	-0.454904	-0.57822	-0.22069	1.56068	0.422623	-0.508064	1.22757	-0.22046	1.57107	-0.971862	-0.833868	0.806409	-0.370931
ARF	-0.0180828	0.564562	-0.212666	1.73202	-1.06895	-1.16434	-0.0713085	-1.18661	0.715485	2.02998	-0.667381	0.332011	-0.313648	-0.609244	0.987049	0.487741	1.0402	-0.0536083	2.67548	1.20529	0.727953	-0.302059	-0.303663	-0.358859	0.64665	0.365821	0.942328	0.536098	0.353662	1.76071	-1.33889	-1.77218	0.312935	-0.0436169	0.271395	-0.489621	0.0899912	1.88705	-1.35611	-0.931614	-0.716809	-0.279541	-0.298701	-0.424047	-1.46516	1.27108	0.533768	0.542924	-0.465323
ARF	0.0887162	-0.383918	-0.438433	0.193486	1.11595	1.14392	-0.0380789	2.1814	0.368116	1.32066	-0.76174	-1.24613	1.39826	0.71521	0.917307	-0.184317	0.461128	-1.10883	0.276054	-0.974643	0.657106	-1.08677	-0.621731	1.73964	-0.0908149	-0.702996	0.431954	1.20413	-1.85422	0.127805	0.73881	0.665532	-0.627311	0.976187	0.193588	0.580466	-0.270596	0.488968	-0.262965	-0.712262	0.863898	-1.2471	0.814012	0.0112106	0.183515	0.173592	0.756797	0.785919	-1.18452
ARF	0.122704	3.17781	-0.592232	-0.675256	-0.527916	-1.28878	-0.627416	-2.32459	0.405894	-0.543311	1.24773	-0.889381	1.13425	-0.0697497	-0.23782	-1.19449	-1.71757	-0.84548	1.03307	0.962392	-0.703483	0.911016	-0.169339	0.24218	2.161	2.62783	-0.144706	1.45348	-0.0130382	0.562666	0.819803	0.922728	1.9176	0.65608	-1.38264	-0.409067	-0.37988	-0.268463	1.63215	2.13087	0.982341	-0.468899	1.02822	-0.966424	0.59829	0.191061	0.264255	0.697688	0.766064
ARF	-1.61887	-0.0067878	-0.350824	2.22493	1.58999	0.942722	-0.720008	0.566854	0.828793	-0.490521	-0.51543	-0.03756	-1.70586	-0.426793	-0.0963323	1.98717	-1.4098	0.0785723	0.148799	-0.525153	0.375279	1.24847	-0.562678	0.712464	-0.514841	-0.625814	0.106891	0.834105	0.793195	-0.722322	-0.158012	-0.584551	-0.852504	1.34029	0.291921	-0.672829	-0.485751	0.822893	-0.143849	-0.712262	0.515934	-0.264717	0.610004	0.353287	0.583272	-0.213309	1.45217	0.877469	-1.51489
ARF	-0.132326	0.731312	0.1939	-0.0528782	1.10207	0.430469	0.0226641	1.11722	0.180683	1.15993	-0.4071	-0.424204	1.79328	2.89316	0.40269	0.982201	0.684999	-0.858816	1.21164	-0.193908	-1.62099	-0.564693	-0.381099	0.923317	-0.589293	-0.649517	-0.745866	-0.0755359	1.61017	0.364171	-0.50589	0.638012	0.38349	-0.290484	0.617838	1.54551	-0.468301	-1.04391	0.561094	1.52031	-0.716809	-1.23119	0.700297	0.273241	-0.724315	0.0159767	4.40154	0.159976	0.489115
ARF	-0.533676	1.36311	-0.91843	-1.84585	-0.846472	0.275753	1.82414	1.25728	-1.26649	0.671826	3.45871	0.643198	0.00616124	-1.072	-0.141128	-0.0791413	-0.137671	1.30058	0.601338	0.274979	-1.38646	0.929318	0.00596258	-1.3653	0.811282	-0.309422	0.809997	1.23297	0.0950964	-0.462012	2.97045	0.412039	-0.641988	2.03289	0.199309	-1.06243	1.98774	-0.136231	0.624122	0.998192	-0.83635	-0.690973	-0.731313	-0.435666	-2.18525	-0.395852	-0.862693	0.76286	-0.493307
ARF	0.0967065	-0.466461	-0.0557979	1.40339	0.434986	0.194909	-0.85249	-0.39894	0.192959	0.0276919	-0.70213	-0.469589	1.28235	1.87983	0.506498	0.0730835	0.0369102	-0.652214	-0.664575	0.324591	0.724195	0.00787053	-0.0849816	-0.873208	0.483897	-0.535336	2.73261	0.111868	0.710948	0.023727	-0.740537	1.38388	0.750839	-1.32248	0.945723	1.18894	-0.237878	-0.241528	0.282756	0.554407	0.91471	0.223394	-0.411295	1.83666	0.50508	0.433346	0.0934045	-0.562769	0.219912
ARF	0.743459	-1.50769	3.41133	-0.432465	-0.219333	0.340185	-0.243087	0.0647982	-0.90105	-0.458687	-0.424265	1.27185	2.24561	-1.00967	-0.387146	-0.0332083	-1.48092	1.28741	1.14647	0.360427	2.49305	-0.0580879	-0.664889	0.362869	-0.535516	-0.709165	0.398619	0.602673	-0.600771	-0.499403	3.33985	0.424886	1.77862	-0.382518	0.800912	1.46082	1.14916	1.67011	1.84316	1.06863	0.551934	-0.0557519	1.34178	-0.971881	0.108233	-0.108367	0.239677	0.491969	0.0249715
ARF	0.363387	-1.31857	-0.0934892	-0.26027	-0.986678	0.364942	0.265305	1.16562	0.904654	1.04182	0.647695	2.3471	-0.506563	0.207725	-2.97916	-0.201447	0.95479	2.10284	0.673322	0.860142	-0.320972	-0.398168	-0.382769	0.259369	-0.442526	-0.856446	-0.0092397	0.928202	1.53461	-0.354361	-0.202075	1.70029	1.37373	-0.146369	1.34182	1.12308	-0.545784	0.326466	0.153894	0.740298	0.586517	0.187438	-0.428629	1.02923	0.131713	-0.255517	-0.787403	0.0217195	0.458534
ARF	0.64861	-1.32487	2.04336	1.18496	-0.68772	0.304235	0.561148	-0.340378	0.995485	0.370132	-0.927748	0.205906	1.77984	0.0542288	-0.713989	1.53824	-0.997537	0.487939	-1.99717	1.46051	-0.840861	1.21372	-0.0251436	1.23936	-1.25614	-0.259404	-0.141217	1.5544	-2.75415	0.315005	-0.168971	-0.13982	-0.190026	0.558379	-1.45464	-0.126542	0.78407	-1.42749	-0.139434	-0.712262	0.521296	0.54937	-0.105558	0.777473	0.849817	-0.190978	-0.902907	0.668807	-0.353207
ARF	0.0613088	-1.01145	-0.0762746	-0.45085	2.34961	0.303374	-0.578597	-0.399221	-0.0759111	-0.486428	1.71323	0.429973	-1.70586	-0.419486	0.112871	-1.19449	0.921325	0.373087	-0.737156	-0.289636	1.44203	0.434071	0.487996	0.0483211	-1.09196	0.502244	0.852688	0.304196	0.534643	-0.298389	-0.0694988	0.436644	1.034	0.322277	-2.37918	-1.12033	-0.110159	-0.0017887	-1.25745	1.02839	2.4288	-0.758395	-1.20575	0.406892	1.12383	0.241168	0.111775	-0.317837	0.63269
ARF	1.97682	-0.601018	-0.493273	1.1404	0.531439	0.812387	0.109512	0.328566	-0.248742	0.782016	-0.440477	-0.169077	-0.544259	1.70605	-0.872633	-0.130054	-0.340986	-0.481028	0.31234	0.799515	-0.0700057	0.970145	0.462324	0.333978	-0.195045	1.55684	-0.91494	0.42717	0.745425	1.0363	0.113305	0.040042	1.76091	0.191445	-1.16287	0.519763	-0.282466	-0.394657	0.2172	-0.712262	-0.83635	0.240716	1.15277	0.738518	-1.30102	0.634453	1.90828	-0.113455	0.055853
ARF	0.497502	1.05997	-0.644759	-1.13861	-0.414834	0.247061	-0.117263	1.41439	-1.35167	0.297823	0.328887	-0.627471	-0.511021	-0.0385898	1.26093	2.05687	-0.230196	-0.0364484	1.5338	0.279915	0.167275	0.476733	-0.441864	-0.833197	-0.580532	2.45296	0.576646	1.17185	-2.26664	-0.778855	-0.562353	0.398634	-0.117943	2.81598	-0.885872	-0.43782	-0.309331	0.159745	-0.17956	-0.712262	-0.83635	-0.496374	0.224399	0.513324	0.422447	1.25413	-0.303553	0.496305	-2.24354
ARF	0.651268	0.128239	3.8376	-0.319502	-0.0236589	0.811035	-0.939358	0.668691	2.46277	-0.561796	0.0803248	-0.0125982	-0.545013	0.301444	0.458718	-0.130745	-0.587983	-0.0889997	0.8082	-0.566881	0.312133	-1.72944	0.387656	0.03731	0.0777554	-0.559269	0.733797	1.04708	-0.512066	-0.441386	0.272245	0.360157	0.788765	0.579387	4.69287	0.524834	-0.794945	1.3782	-1.25745	-0.712262	-0.83635	0.637918	0.662407	1.43933	-0.0169328	0.0526251	1.70617	0.285958	2.15736
ARF	0.781591	-1.69019	-0.427242	1.11962	0.0232176	-1.28878	-0.0877085	-0.709124	1.71678	-0.535623	-0.929823	-1.26228	1.15324	-0.0531614	0.605256	-1.19449	-0.375737	-1.26792	0.734082	1.15726	-0.0894025	-0.544859	-0.269003	0.630225	-0.014008	-0.670558	1.00345	0.723557	0.285236	0.245497	-0.107829	1.0332	-0.473794	-0.99158	0.630797	-0.785863	-0.139235	-0.603417	-0.185851	-0.712262	-0.83635	1.22466	0.565433	-0.168193	-1.73716	-0.0343808	2.49904	-0.988682	-0.0259556
ARF	-0.535234	1.20391	-0.463972	-1.58958	-0.220484	1.18081	-0.361164	0.571761	0.479954	-0.474723	-0.738173	-0.429268	-1.6963	0.43342	0.557107	-0.102205	-0.0305929	-0.617551	2.68052	0.636856	-0.101235	0.364823	-0.0478672	-0.531124	0.654922	-0.491747	-0.111088	0.408763	0.541157	-0.547728	-1.43434	-1.3717	0.933483	-0.21821	0.703971	-0.744086	-0.573124	0.622955	1.46076	0.892491	1.28184	-0.0538057	-0.998009	1.37255	0.588135	-0.909548	0.686565	0.314993	1.47306
ARF	-0.0387355	0.907316	-0.323558	-0.166261	0.380618	1.36213	0.463187	0.455363	0.0471576	1.11892	0.553001	-0.664781	0.700595	-1.08933	0.296994	1.45914	0.522376	-1.03456	0.693903	-1.11234	-0.587947	1.12362	-1.14179	-0.395117	-0.84763	-0.76471	-0.609352	0.730177	0.475268	1.43576	-1.00266	-0.626119	-1.57794	-0.59685	0.107464	0.366128	-0.262382	-1.77132	0.269507	-0.712262	-0.83635	-0.611272	-0.585502	-0.618645	0.456573	-0.094357	2.3261	0.0117565	-0.83035
ARF	-0.168692	0.466377	-0.0320012	0.391185	0.538627	0.41389	-0.86438	-0.0318542	0.205124	-0.542747	-0.592239	-1.10361	0.75933	0.676029	-0.115714	0.958563	-0.784628	-0.884707	1.17066	1.00629	-0.694984	0.542759	0.00293204	0.223124	-0.351623	-0.392839	0.00174771	-0.275017	0.253982	-1.57091	0.0374636	0.92966	-0.278977	-0.578131	-0.768246	0.235794	-0.455491	-1.29479	2.17608	0.793811	1.17491	0.346356	0.103233	-0.165356	0.810096	-0.0787971	-0.0746435	1.49765	0.439954
Healthy	-1.60391	-0.966311	-0.100006	1.64692	0.522566	-1.16434	-0.685571	1.4375	1.56465	-0.648716	-0.790986	-0.759307	0.99656	1.44918	-0.382216	-1.29167	-0.294255	-0.819419	0.0135689	0.0979438	0.0905939	0.0106342	-0.289394	-0.544973	-0.454246	-0.66608	-0.691409	0.311213	0.32283	0.931683	-0.0144598	0.0997323	1.9978	-0.561856	1.4091	1.00157	-0.126223	1.56658	-0.347161	-0.931614	0.508395	-0.116055	0.792991	1.69955	-0.371111	0.161698	-0.0304	0.499835	0.0150209
Healthy	-0.193496	-0.867782	-1.00338	-0.411345	-0.334665	-1.28878	-0.479956	0.766656	-1.50838	1.44597	-0.712935	-0.138895	-0.0891216	-1.15707	1.23218	-0.141826	-0.120585	0.547494	0.277128	-0.0697763	-0.549426	-0.123592	-0.12203	0.0975808	-0.602707	-0.570777	0.755491	1.43637	-0.247664	-1.12766	0.736514	0.30252	-1.48046	-0.15807	-0.278382	-0.993459	0.0621198	0.0497036	1.55671	0.902062	-0.83635	-0.306587	-0.441507	-0.0801005	1.63126	-0.352683	-1.2455	0.249387	-0.474418
Healthy	-0.533431	-1.52421	-0.248377	0.368008	0.21893	-1.28878	-0.59644	-1.21154	0.978132	-0.169529	-0.768655	0.357906	-1.70586	0.979639	-1.49182	0.843885	-0.524413	-0.0953901	-1.28431	-0.0443284	-0.218946	-0.451058	-0.707822	0.358729	-0.501819	-1.07723	0.563023	0.30186	-0.62578	-0.6847	0.474639	-0.0260375	0.741899	-0.911194	0.735396	0.596723	-0.551727	0.71826	1.15844	-0.712262	-0.83635	-0.27328	-0.0968241	0.806993	-0.204173	-0.332145	0.83137	-3.33781	1.13878
Healthy	0.557684	0.264875	-0.576878	1.21889	-1.47041	0.676083	-1.20834	0.0928003	0.298039	0.846061	-0.0932605	0.116574	-0.620279	-0.267425	-1.86063	-0.199716	-0.40064	-0.40525	0.568834	0.387989	0.453942	-0.510864	-0.669416	0.913134	0.535736	-0.41437	-0.881567	-0.552462	-0.138489	-0.265068	-0.111228	-1.92043	0.850977	1.97231	-0.508443	0.793105	-0.429267	0.745465	-1.25745	-0.712262	0.352879	0.0923262	1.06986	0.663895	1.15715	-0.076896	0.400107	1.01352	1.75838
Healthy	1.16829	-0.974977	-0.0500638	1.05153	-1.41403	0.752694	-0.945894	-0.505766	1.31144	0.738379	-0.21035	-0.629428	0.421573	-2.32852	-1.21613	-1.29167	0.358206	-0.508791	1.06847	-0.520457	0.45543	-0.389173	0.871591	-1.39614	0.116158	-0.801039	-0.250061	1.95945	-0.728791	1.1645	-0.0518734	1.43583	1.31887	-0.141639	1.60541	0.288472	-0.605949	0.819757	0.944597	-0.931614	0.44323	0.774905	-0.562554	1.48612	1.52157	0.0797056	0.484335	0.687971	0.137907
Healthy	-0.712436	-0.431094	-0.488976	0.875596	-1.33155	0.861986	0.882693	-1.1125	-1.14512	-1.73214	0.392485	-0.400803	-0.119878	-2.32852	-2.97916	-1.29167	0.38279	-0.818106	-1.60364	-2.4166	-2.2263	-1.02385	-0.165084	0.70068	-0.878137	0.0763385	0.0723373	-1.67996	-2.0894	-1.53826	0.656094	-2.09321	-1.16247	-0.0259178	-1.19996	-1.22482	-0.0476565	-1.56821	0.0660098	-0.931614	1.01012	1.48421	-2.21229	-0.592629	-0.71529	-0.114822	-0.863523	0.540498	-3.1844
Healthy	-1.41889	-1.53691	0.0668894	-0.111467	-0.335679	0.73946	0.823782	-0.0386826	-1.14479	-0.297389	-0.979758	-0.619375	1.2659	-0.486826	-0.96527	-1.29167	0.791377	-0.949981	-0.168886	-1.86092	-0.816695	-2.62298	-0.704012	-0.850247	-0.691138	-0.171561	0.297951	-0.622811	0.340965	-1.13893	-1.10147	0.704919	-0.389332	0.165637	-2.07719	-0.920282	-0.170021	-2.01732	-0.0199814	1.14975	-0.716809	-1.05971	-2.31952	0.365304	0.00707552	0.0871517	-0.780174	0.503437	1.02198
Healthy	-0.830591	0.110897	1.55798	0.795404	-2.46443	-1.16434	-0.499194	-0.0102206	-0.148125	-1.73214	-0.748382	-1.03385	-1.6963	-0.69354	-0.799331	-1.29167	0.438255	-1.20996	-0.16528	0.612861	0.0789569	0.270535	0.00332511	-1.34795	-0.566904	-0.424148	-0.803506	-0.523483	0.715968	-0.581493	-0.557736	-0.768225	-0.602479	0.342462	0.112781	-0.349593	-0.423758	-1.76207	-1.35611	-0.931614	-0.716809	-2.15494	0.0555626	0.972188	-0.251376	0.146128	-0.366941	0.0872046	0.868425
Healthy	-0.872959	-0.210506	-0.716265	-0.298509	-0.197309	0.501187	-0.176535	-0.103753	-0.717734	1.00914	-0.44772	-0.210823	0.124956	-0.717326	-0.830303	-1.29167	-1.61222	-0.170117	-0.202248	-1.24612	1.43873	0.208997	-0.061206	-1.30667	0.528662	-0.421108	-1.12811	1.22605	-0.545488	0.926844	-0.910658	-0.244639	-1.32935	0.120436	0.250242	-0.364016	-0.300384	-1.05926	0.286881	0.88925	-0.716809	-0.541848	1.17348	0.139112	-0.93883	-0.542379	-0.69065	0.867813	-1.20261
Healthy	-1.18375	-1.70579	-0.466495	1.23607	0.182152	-1.28878	-0.569087	-2.92254	-0.633138	0.698258	-0.33424	-0.0440189	-0.475056	-0.433055	1.18101	-0.0666392	-0.956102	0.149567	-0.75073	0.48402	0.420994	-0.609282	2.30411	0.737463	-0.174152	-0.502897	3.25736	-0.723168	-1.54999	0.968534	-1.01883	-0.690919	-1.70714	-1.07952	-1.62707	-0.959481	2.88062	1.90395	0.64477	-0.712262	-0.83635	-0.959496	0.442429	-2.11289	-1.88359	-0.55848	-0.395108	-1.31528	-0.113974
Healthy	-0.485691	-0.162514	-0.332094	0.712023	0.218042	-1.16434	-0.541468	0.114331	1.22758	0.430572	-0.835736	-0.950478	-1.6963	-0.37446	0.92019	0.148352	0.470489	-1.05991	-0.470071	1.72676	-0.0091545	0.237183	-1.19167	0.22923	0.11339	-0.440272	-0.595949	-0.221879	-0.149915	-0.90391	-0.391194	-0.787405	0.875472	-0.856083	0.00027738	1.00331	-0.186107	-0.701322	-0.349084	-0.931614	-0.716809	0.878384	1.45946	0.422093	-0.523741	0.0855598	2.02076	-0.696761	1.37242
Healthy	1.25082	-0.801803	1.50067	-0.886147	1.07281	0.189155	0.0498014	-0.178921	-0.0347905	-0.118771	-0.687709	-1.06571	0.59372	-0.573346	-0.118069	-0.140876	-1.13384	-0.608685	-1.22994	-0.285294	0.515533	0.602927	-0.768769	-0.0050544	-0.43292	2.30231	1.16737	-0.743031	0.316383	-0.0188366	-0.259143	-0.942278	0.756236	0.12843	-0.452324	-0.510634	0.0898595	0.208794	0.521962	0.903518	-0.83635	2.42652	-0.0041906	0.704134	-0.418156	-0.60214	4.78843	-0.387611	-0.684629
Healthy	0.960695	-0.0620224	0.401156	-0.100078	-0.424958	0.140248	-1.15642	-1.38249	-0.797107	0.906774	0.682146	2.60821	0.970999	0.142632	-0.138375	-1.19449	-0.272357	2.54795	-0.956927	1.03184	0.66305	0.308419	2.61776	-2.45835	-0.246147	0.179963	-0.886889	-0.12755	0.010191	-0.489804	-0.323579	0.540458	0.318538	-1.0688	-0.619886	-0.440375	0.409661	0.253137	-0.254524	-0.712262	0.381538	0.400161	-0.274571	0.966852	0.307812	0.321316	0.117677	0.0327988	-0.594773
Healthy	-0.933231	-0.648719	-0.745965	-0.213031	0.64055	0.466269	-0.368124	0.713768	-0.381613	-0.503272	-0.445559	-0.315115	0.0872143	-0.751105	0.355063	1.50512	-0.847105	-0.378755	-1.45378	0.168328	0.182951	1.36037	-0.416747	-0.863147	-0.456993	-0.298465	-0.0633437	0.618195	0.867345	-0.133354	-0.109348	0.542782	-0.64099	-0.687014	-0.520087	0.824277	0.718583	0.334	-0.211713	0.851076	2.06256	0.918242	0.29141	-1.33611	-0.935728	-0.158262	-0.551635	-0.771406	0.545552
Healthy	0.472901	-0.272358	-0.258199	0.630311	-0.445796	1.65596	-0.549205	-0.0702946	0.253756	0.244736	-0.249769	0.386408	-0.543616	0.893449	0.867887	-1.19449	-0.891877	0.546985	1.41412	0.894475	0.060593	-0.624874	-0.270294	0.170739	-0.686632	-0.703357	-1.10818	-0.828163	1.21774	0.529458	-0.652639	-0.672266	0.397713	0.0573966	0.941667	0.561314	0.286285	-0.662577	-1.25745	-0.712262	-0.83635	-1.227	2.48151	-0.451288	-0.273299	-0.177003	0.275198	0.18235	-0.586504
Healthy	-0.55755	0.481275	0.0287298	-0.457769	0.463181	0.263264	-0.0590927	0.240811	0.05282	-0.516655	-0.927255	-1.01548	-1.70586	1.87212	1.49992	1.46839	-1.87313	-0.996548	0.956327	0.214953	-0.398	-0.29481	3.52131	-1.69016	3.42749	-0.616414	-0.264537	-0.518325	0.282282	-0.420979	-0.341076	0.125382	0.394346	-1.57047	-0.171138	-0.31685	-0.23573	-1.13439	-0.168188	0.984539	-0.83635	-0.589211	-1.7245	0.685343	-0.108823	-0.620067	-0.448927	0.0627754	-1.50892
Healthy	0.226233	-0.369354	-0.37163	-0.285853	1.64944	-1.28878	-0.568189	1.25855	-0.771559	0.985769	-0.701359	-1.09568	0.585728	-1.16075	0.752645	-1.19449	0.466987	-1.13917	0.524551	-1.54082	0.200447	-0.482527	-0.201288	-0.795927	0.249534	-0.731956	0.00245882	-1.00829	0.788067	-1.34259	-0.322404	0.813267	-1.73891	-0.398903	0.413725	-0.323018	-0.481303	-1.28771	1.6521	-0.712262	-0.83635	-0.246047	0.0815795	-0.0755993	0.662516	-0.242907	0.0755739	0.343416	0.633373
Healthy	-0.0665603	-0.645611	-0.580051	-0.56509	-2.56893	0.245218	-0.331392	-0.103341	1.56616	-0.0599046	-0.769706	-0.0806617	0.68095	0.382416	1.40375	-1.19449	-0.34876	-0.054759	1.01631	-0.0770837	-0.566725	-0.363614	-0.0556997	-2.0918	-0.2936	-0.3618	-0.759547	-0.726048	-0.56292	-0.461524	-0.495588	-0.580823	-0.0795356	0.44686	0.122647	-0.135445	-0.809721	1.58532	-0.180853	-0.712262	-0.83635	-2.07647	-0.474953	-1.27279	-0.754973	-0.819028	0.759342	-0.425972	-0.693798
Healthy	0.558984	-0.227509	-0.336191	0.108011	0.254555	0.193385	-1.01337	1.07635	-0.56511	-0.569318	-0.702292	-1.27731	-0.0830895	-0.125911	-1.13887	-1.19449	-1.15899	-1.00599	0.28899	-1.11344	-0.953241	-0.0162187	0.235097	1.5373	-0.0840044	-0.330036	-0.832242	-0.152237	0.0879715	0.338883	0.542322	-1.47737	1.39192	-0.7601	1.48083	0.236289	-0.61979	1.26908	-0.21723	0.908143	-0.83635	-0.496185	0.776735	0.365019	-0.0664621	-0.295894	-0.947222	0.155249	1.36061
Healthy	0.357584	-1.19526	0.181485	-0.612219	0.191402	0.160107	0.233714	-0.977664	-0.375698	-1.68631	0.766884	-0.85955	0.548522	-0.180136	-0.0946282	-1.19449	-0.289012	-1.19545	0.469639	-0.4081	-0.692176	1.77556	-0.629185	-1.22766	-0.668954	-0.785673	-0.227052	-1.23504	-1.57796	-0.147839	-0.338883	0.883162	0.465681	-0.527592	0.213516	0.67387	-0.493002	-1.26036	-0.240586	0.87176	0.398463	0.433535	-0.365988	-0.259191	-0.694022	-0.822372	0.933934	1.23589	-1.54571
Healthy	0.158061	-0.410805	-0.280221	-0.269315	0.179106	0.362095	-0.615885	0.964121	0.333721	-1.73214	-0.399086	-1.14808	-0.508777	-0.250995	-1.35999	0.884714	0.291279	-1.10075	-0.676053	0.438451	-1.01159	1.3487	-0.149321	0.0309838	-0.859367	0.375284	-0.914494	0.042406	-0.997826	-0.453442	1.87136	0.787239	-0.693699	-1.33974	0.283005	0.526779	-0.279315	-0.232229	1.2224	-0.931614	0.584091	-2.37256	-0.748329	0.425886	-1.45695	-0.641736	-0.257082	-0.930641	-0.73108
Healthy	0.196516	-0.159145	-0.445323	0.0959552	-0.0622447	-1.16434	0.803866	-1.42983	1.60172	-0.41627	-0.610716	-0.866828	-1.6963	-0.639425	-1.12988	-1.29167	-1.40896	-0.927472	0.615941	-0.485125	0.286262	-0.543644	-0.149663	1.0225	-0.425998	-0.161077	-0.0288873	-0.0964382	-0.28055	1.09453	0.0818902	0.103084	-0.998422	0.239508	-0.474097	-0.980567	-0.923062	-0.398633	-1.35611	-0.931614	-0.716809	-0.403558	-0.570874	-1.65208	0.666702	0.0786186	0.643378	-0.595174	-0.180644
Healthy	-0.795316	0.0381087	0.36767	1.84845	-0.8057	-1.28878	-0.575106	-0.0272093	-0.517058	-0.48426	-1.2117	-1.01106	-0.464973	0.450038	1.08368	-1.19449	-1.12905	-1.13607	-1.0981	-1.43823	0.457293	-1.98709	-0.39475	1.00906	-0.81793	-0.6392	-0.07404	1.5897	-1.32466	0.480328	-0.516198	0.200073	-0.39468	-1.05961	-1.41281	-0.0216474	-0.282419	0.504367	0.981414	-0.712262	0.523014	-1.12756	0.587757	0.585074	0.332195	-0.114519	-0.797243	-2.31826	-1.24002
Healthy	-0.396865	0.742497	-0.0244747	0.0217863	-0.160187	-1.16434	-0.731597	-0.38681	0.239512	-0.0451949	1.4521	1.59363	1.28345	0.309096	-1.77908	-0.156939	1.78258	1.61045	0.325514	-0.192492	0.192673	0.00548408	-0.442855	-0.196343	-0.992972	-0.236854	-0.404185	-1.32936	0.152022	0.472473	0.0154961	0.335943	-0.584164	-0.640255	-0.668519	0.267763	-0.72213	-0.550399	-0.239011	-0.931614	0.639725	-1.21123	-2.09478	1.34258	0.705634	-0.428567	-0.459295	1.14902	-1.57172
Healthy	-0.269482	-0.507868	-0.327847	-1.34137	-0.502941	0.267981	-0.416582	-0.421655	-1.80186	1.13719	-0.652106	-0.909764	-0.494745	-0.004603	-1.33055	0.366616	-0.271916	-1.16846	-0.515642	-0.37054	-1.00687	-0.404434	-0.106788	-1.95713	-0.763837	0.0553942	-1.02159	-1.6313	0.391196	0.282454	-0.843979	0.324456	-0.443958	-0.28236	0.56004	-1.29006	-0.178075	0.681217	-0.164877	-0.712262	-0.83635	-1.13201	-0.192085	-2.90833	0.488634	-0.336577	-0.424917	0.921266	1.40348
Healthy	-0.634232	-0.0841165	1.07435	-1.66881	-0.0329285	0.83871	-0.476051	-0.794632	-1.50826	-0.546828	-1.07856	0.206098	-0.529562	-0.527412	-1.38724	0.322189	-1.1714	-0.90471	0.00612106	-0.590351	-0.376424	-0.866493	-0.167118	-0.557906	-0.433311	-0.731142	-0.496733	0.422848	-0.938797	0.553144	-0.758223	-0.21137	0.637803	0.191471	0.663633	0.0036934	-0.797808	-1.00294	0.86488	-0.712262	-0.83635	-0.412156	-0.695922	1.01679	-0.324033	-0.458782	-0.899203	-0.714034	-0.967041
Healthy	1.75715	0.537263	-0.453552	-2.42139	0.417118	0.279088	-0.641011	0.42249	-0.887605	-0.0243716	0.430969	1.51546	-0.486104	0.0134301	0.346176	-1.19449	1.09875	1.19019	0.112801	0.770376	0.0657941	-1.56841	1.64414	0.252037	-0.557115	0.543694	-1.16323	-1.65886	-2.89347	-0.227108	0.314919	0.385416	-1.01246	-0.0467828	-2.02984	-0.268523	-0.523013	-0.839055	-0.157082	-0.712262	0.499865	0.672487	-0.588728	-0.379475	0.523737	-0.114687	-0.685368	1.11478	-0.737113
Healthy	-0.131726	-1.07144	-0.843453	0.354862	0.515696	0.215712	0.086646	-0.507508	1.23794	-0.552492	-0.400479	-0.337135	-0.535409	-0.537542	0.199365	-1.19449	-0.273783	-0.0154717	-0.51038	-0.374706	-0.363265	0.0367352	-1.44006	0.936531	0.00074095	-0.785836	0.113545	-0.82576	0.92493	-0.967297	-0.552173	0.34502	-0.0056438	-0.777094	-0.169922	-0.65942	-0.398754	-1.20117	-1.25745	-0.712262	-0.83635	-0.99392	-1.35857	0.56938	-0.60816	-1.06392	-0.9832	-1.44261	-0.0577712
Healthy	-1.25286	0.262372	-0.631231	-0.647648	-0.408084	-1.16434	0.00883034	-0.611691	-0.0625271	-0.475279	2.19178	-1.07459	0.127363	1.55249	-2.97916	-0.10273	-0.18941	-1.08714	-0.485849	-0.572709	-0.789907	0.0452688	0.427674	0.265065	-0.418145	-0.748585	-0.912928	0.0314359	0.449413	1.57136	0.604517	0.724636	-0.66966	0.126863	-1.06309	-1.1079	-0.0396986	-1.4442	0.289052	-0.931614	0.70453	-0.999631	0.261076	-0.672025	-0.600793	-0.864946	-0.865916	0.0434818	-0.262677
Healthy	-0.700699	-0.192382	-0.546104	-0.195186	-1.01827	0.332237	0.0156063	0.187639	-2.2023	-1.68631	0.742542	-1.0197	-1.70586	-1.01736	1.04868	-0.0388741	-0.288705	-0.434578	0.864277	0.569816	-0.360663	0.712635	-0.0088692	-0.516417	4.36989	-0.492541	-0.734657	-0.556865	-0.960927	-3.19333	-0.437953	1.32914	-0.571623	-0.185838	-0.124624	0.863806	-0.158509	-0.189607	-1.25745	-0.712262	-0.83635	-0.636281	-0.54543	0.341799	-0.305211	2.46589	-0.346552	-0.869035	-1.38712
Healthy	-1.29435	-0.23891	-0.482445	-0.264642	-0.277676	1.29989	0.0310418	0.73663	-0.966389	1.05213	-0.902687	-1.01639	-0.0533593	-0.530673	-0.620879	-1.19449	-1.30905	-0.996984	0.954935	-0.634611	-0.33604	-0.0883903	-0.386365	-0.515927	-0.665463	-0.524185	-0.715051	-0.268469	0.557146	0.365436	-0.847161	0.0840245	1.08255	-0.430345	-0.479422	-0.721624	-0.798505	0.00244013	0.861484	-0.712262	-0.83635	-1.01458	-0.277033	0.503006	-0.594881	-0.224395	-0.63622	-0.0284266	0.163326
Healthy	0.853936	0.171485	-0.391784	-0.235025	-0.268085	-1.16434	-0.0539117	-0.162671	-0.45952	-1.73214	-0.151893	-0.689809	-0.433397	0.759136	-0.572711	0.335451	-1.10692	-0.789129	1.28213	1.45652	0.135602	-0.493398	0.19273	-1.46868	0.0172907	-0.8006	1.34294	-1.46513	-0.592995	-0.0720162	-0.104272	0.74985	-0.877841	-1.21317	0.357705	-0.735143	-0.671519	-1.2721	-0.216823	0.843116	-0.716809	-0.754133	-0.373851	-1.53206	-0.715901	-0.0701025	-0.0690333	-1.5024	-0.609759
Healthy	-1.56693	-0.472706	-0.594582	0.781015	-1.01064	0.339055	-0.021232	1.61263	0.876934	0.0384802	-0.850568	-0.722596	-0.439453	-0.371492	-0.200602	0.792405	-0.540513	-0.366504	-0.408556	-0.615066	-0.031917	-0.857397	-0.001197	1.82324	-0.80063	-0.535226	-0.796308	-0.533287	-1.09444	-0.701284	-0.344629	0.876857	0.321248	0.0942133	0.899099	0.0823516	-0.488287	-0.829666	-0.114996	-0.712262	0.550971	0.103923	-0.549546	0.860978	0.10505	-0.783556	-0.299087	-0.0933685	-0.842114
Healthy	0.0635036	-0.267975	-0.224497	-0.63482	-1.17264	-1.16434	-0.680177	1.98688	0.24087	1.61097	-0.990881	-0.910265	-0.469411	-0.802929	-0.142287	-0.167403	0.837781	-1.14856	0.279898	0.61557	0.417148	-1.72385	0.220728	-1.09271	0.339877	-0.0209798	-0.895793	0.280709	0.93997	0.105466	-0.47294	1.45429	1.66815	-0.707258	0.526334	-1.20329	-0.51714	0.163548	-1.35611	0.792507	-0.716809	-0.152128	-0.0247979	0.144717	1.93899	0.338046	0.172042	-0.0644144	-1.18383
Healthy	-1.11104	-0.0911523	0.648893	-0.489467	0.416546	0.59698	0.871468	0.640637	-0.0799552	-1.73214	-0.309323	-0.84323	1.04421	0.0647178	-0.375576	-1.29167	-0.687905	-0.793459	-0.0583532	-0.642739	0.368911	-0.190217	-0.668153	1.20198	-0.382005	-0.365214	0.409154	0.37491	1.20446	1.50285	-0.725443	-0.568949	-1.55286	0.41007	0.272808	-0.74419	-0.391186	-1.70057	-1.35611	-0.931614	-0.716809	0.881608	-1.54044	0.930719	0.714334	-0.614149	-0.744925	-2.15325	-0.657323
Healthy	-0.959553	-0.464474	-0.727432	-0.0642396	-0.246996	0.451042	-0.0770095	-0.287434	0.740831	-0.0203919	-0.685149	-0.820262	0.0707468	0.744507	-0.893562	1.47917	-1.02851	-0.490993	-0.925589	-0.161947	0.517988	-0.525328	-0.888629	-1.20972	-0.285482	-0.179796	0.451391	-0.883371	0.503971	0.380273	0.932639	-1.60484	-0.576357	-0.169148	0.371235	1.71046	0.501292	-0.87988	-0.222401	-0.931614	-0.716809	0.482947	0.56636	-1.26545	-0.97284	0.114442	-0.393557	-0.375368	-0.579961
Healthy	0.565435	0.788645	-0.131587	0.164158	-0.687695	-1.16434	-0.513684	-0.902059	0.354529	-0.378124	0.037241	1.56524	0.266457	-2.32852	1.3233	0.506916	1.25781	1.81425	-0.721471	-1.61766	2.94282	-0.461048	-0.402059	-0.200162	1.00506	0.356139	0.485269	-0.994975	0.151647	0.348307	0.0222533	-1.33625	0.431136	-0.653869	-0.23179	-0.692658	2.66469	0.669835	-0.0951673	-0.931614	0.814399	1.16634	0.294132	-0.0718272	0.039164	-0.316301	1.21254	-0.169091	0.649359
Healthy	-0.0349593	-0.461937	-0.446134	-0.455464	-0.259424	0.475	-0.674298	0.277548	0.00584041	-0.496693	-0.660637	1.19927	0.486939	-2.32852	1.45967	0.351314	0.651614	1.1437	-0.524067	-0.270572	-0.645158	-1.53688	-0.0871511	0.887802	-0.806447	-0.554178	0.405065	-0.0665831	-0.282484	-0.0496968	0.178558	0.412801	2.61767	-0.856009	0.197317	-0.0834777	-0.472365	-0.452874	-1.35611	0.86062	-0.716809	0.0320495	1.21472	-0.587501	-0.279239	-0.389209	-1.1681	0.253719	1.1717
Healthy	-1.73166	0.379931	0.0634045	0.0895008	-0.6135	-1.16434	-0.562166	0.369784	-2.02529	1.26895	-0.642657	-0.858375	-1.6963	0.412145	-0.526843	-1.29167	-0.0339712	-0.949873	1.37734	-0.195186	-0.528992	-0.400171	-1.15037	1.32142	-0.622169	-0.492813	1.14993	-0.0560669	0.211125	0.146853	-0.21296	-0.140766	-0.655593	-0.124563	-0.350941	-1.51321	-0.62918	1.23125	0.632214	0.878109	-0.716809	-1.63675	0.166587	1.24701	-0.963399	-0.552343	-0.895732	0.342755	1.34053
Healthy	2.0365	-0.232891	-0.11768	1.00334	-1.7606	0.509934	-0.749531	0.809561	0.556913	-0.470365	1.73512	-1.04667	-0.393763	0.91079	-0.819281	0.750599	0.200607	-0.560911	-1.41963	0.214431	0.178533	0.148707	-0.0683312	0.551029	-0.65669	-0.578742	1.45601	0.83853	0.0799095	0.493226	0.271029	-1.08176	-0.920617	-0.158722	0.203482	0.101052	-0.984589	-0.624794	-1.35611	-0.931614	-0.716809	-0.382878	-2.24379	0.582498	-0.58392	-0.800039	0.0344574	1.09759	0.136556
Healthy	-0.969696	-0.540881	-0.272174	1.40956	0.535064	-1.28878	0.0204204	-0.188757	0.0205138	1.8306	-0.938005	-1.0546	-1.70586	-1.13966	-0.646697	-1.19449	-0.970453	-0.963607	1.13256	1.2896	-0.407333	2.76095	-1.02097	0.382499	-0.705297	0.624916	-1.32498	0.194258	-0.029372	-1.73341	-0.752631	-0.990873	-0.431355	-1.09215	-0.915408	0.710993	-0.727147	0.422254	1.59058	-0.712262	0.437416	-0.400865	-0.74326	-0.859768	-0.851523	-0.852236	-1.73137	-0.110333	-1.93637
Healthy	-0.831272	-0.749616	-0.566168	-1.78377	0.160005	0.925403	-0.139049	-1.72908	0.305023	-0.499902	-0.26879	1.0701	-0.48112	-0.443547	0.245273	-0.0721965	-1.61688	1.4888	1.34326	0.827625	-1.22969	-0.358442	-0.891118	0.104206	-0.796816	-0.550899	0.189239	0.322584	-0.169819	-1.65694	-0.522252	-0.679373	0.679889	-0.163481	-0.739542	-0.887234	0.280773	-0.391978	-0.152586	2.23663	-0.83635	0.476754	0.00053441	-0.188099	-0.0460102	-0.629913	0.551918	-1.9225	-0.23169
Healthy	-0.31168	-1.50087	-0.278531	-0.541361	0.00789083	-1.28878	-0.0289456	0.147497	-0.762497	-1.68631	-0.821173	1.69005	-0.0243658	-1.09927	-0.367198	1.44161	-2.58727	1.56288	-0.299268	-0.196971	-0.712318	-0.378341	-0.74261	-1.45641	-0.521175	-0.842946	0.284407	-1.62487	0.45588	-0.247001	0.573202	0.404903	0.450646	-1.65907	0.0745469	0.198254	-0.64127	1.03086	-1.25745	-0.712262	-0.83635	-0.629528	-0.341953	-1.09233	-0.834166	0.0473969	-0.18786	-0.0220734	0.723692
Healthy	0.153207	0.568281	0.330581	0.942644	-1.61214	-1.16434	-0.337898	1.31839	2.43636	-0.58328	-0.672984	-0.961897	-0.0276993	0.199862	0.608491	-1.29167	0.107288	-0.779936	-0.0655572	0.291864	-0.548855	0.317633	-0.688386	-0.269341	0.317015	-0.755999	-0.605958	0.305642	-0.375863	-1.77743	0.853621	0.65752	0.940714	1.38334	0.296415	0.292269	-0.208158	-0.301317	-0.286222	0.73501	0.582395	-0.414375	-0.1698	0.942537	1.34053	-0.138563	1.96174	-0.237461	-0.301164
Healthy	-0.0749572	-0.125244	-0.042262	-1.66022	-1.19018	-1.16434	-0.65392	-0.674547	-0.332581	-0.510498	-0.302899	-1.03362	1.33795	0.75489	-1.26076	0.333164	0.518201	-0.922437	0.363858	-0.552763	0.165163	-1.08404	-0.31684	-0.250832	-0.532139	-0.526848	-0.0977394	-0.0343099	-0.412138	-0.995981	0.126533	-0.593381	0.935449	0.0310206	-0.0159536	-0.100809	0.494532	-0.631287	-1.35611	0.840594	0.664702	-1.15728	1.17972	-1.14197	-2.51714	0.256396	-0.343439	-0.365345	-0.386203
Healthy	-1.32295	-0.426957	-0.351472	0.810576	0.659564	1.11572	0.640983	-0.715733	0.0221032	-1.73214	-0.601709	0.40333	0.826881	-0.759777	-0.885654	1.48985	1.20197	0.259945	-1.4608	-0.163211	-0.310169	-1.78455	-0.255276	-1.11324	-0.294945	-0.387034	-0.452121	-1.03179	1.82782	-1.94712	0.58818	-0.0251359	-1.1814	-0.55302	0.186151	0.117606	-0.0322152	1.41856	-1.35611	-0.931614	2.04728	0.564769	0.0638975	-1.02231	0.276652	0.370922	-0.262385	-0.204375	-0.498985
Healthy	0.455748	-1.60853	-0.787227	0.0960833	0.855557	0.278028	-0.734966	-0.808555	-0.0051507	-1.68631	-0.26056	0.636221	0.0086248	1.0621	0.0619167	-0.0775192	-1.04118	0.424985	-1.65333	-0.22314	-0.563711	-0.382021	-0.193958	-0.641118	0.143153	1.71027	-0.302076	0.304686	-0.482196	-0.132524	-1.02867	0.516658	-0.940809	0.586424	-0.139565	-0.198138	0.0998788	1.05408	-0.157826	-0.712262	1.83427	1.07033	-0.701443	0.181052	1.03661	-0.448797	-1.41565	0.263754	-1.81602
Healthy	-0.226888	-0.50334	-0.0635146	-1.20796	0.0737045	-1.16434	-0.752358	-0.366353	-1.23363	0.0416008	0.547304	-0.649346	-1.6963	1.20858	0.955625	-1.29167	0.187519	-0.781696	0.99273	-1.38931	-0.844471	0.387347	-0.142075	-0.417542	-0.55285	0.382995	0.00054365	0.063508	-1.01258	-0.745371	-0.0408058	0.17421	-0.485211	0.54761	0.125117	0.482953	-0.341828	-1.78891	0.994414	0.899153	-0.716809	-1.32457	-0.538736	-0.553494	-0.180105	-0.319582	-0.36768	1.16052	1.87505
Healthy	-3.84586	0.517297	-0.120262	-1.69107	-1.60279	-1.16434	0.356899	-0.0591465	-1.32965	-1.73214	-0.0594414	0.42171	-0.174157	-2.32852	0.216208	0.103156	-0.985669	0.622423	0.233788	1.05686	-0.521671	1.06156	-0.845938	0.816504	-0.538933	-0.204316	-0.628731	-0.430519	-0.965465	-1.07482	-0.0961683	-1.10131	-1.22009	1.14038	-0.0652838	-1.06951	-0.0226106	0.302999	-1.35611	-0.931614	-0.716809	0.0362342	-0.313071	-1.80258	-0.860825	0.0806751	-0.291599	0.412959	0.350783
Healthy	1.51149	0.603879	-0.518317	-0.277569	1.44513	-1.16434	0.545836	-1.192	-0.276506	-0.414641	-0.21591	0.0882315	-0.336238	0.0471461	0.190452	-0.0453691	0.127653	-0.356441	0.20815	-1.45227	-1.36922	-1.53316	0.45645	-0.288557	-0.533696	0.141342	0.454466	0.252803	0.553965	0.534834	-0.737926	-0.550835	-0.119865	-0.0363492	-1.36911	-0.411338	-0.771017	0.155729	1.09777	-0.931614	-0.716809	-0.642823	-0.175655	-0.497012	-1.29709	-0.391485	-0.789061	-0.251607	-1.61763
Healthy	2.13005	0.0159882	-0.346291	0.0588605	0.0414925	-1.16434	-0.184952	0.789684	1.03112	-1.73214	-0.401437	1.32143	-0.315209	0.0833885	0.239079	-0.026099	0.516784	1.52714	-0.341389	-0.0884506	-0.999337	-0.210564	-0.21407	0.350028	-0.48054	1.1282	0.780745	0.202236	0.0638442	-0.192497	-0.711304	-0.774522	-1.04383	-0.859582	-1.15134	-0.104403	-0.201805	0.187989	-0.110203	-0.931614	-0.716809	0.71336	0.712834	-0.139217	0.102057	-0.547675	-0.265487	-0.0917036	-0.383217
Healthy	-0.705661	0.910081	0.624191	-1.58992	-0.0945735	-1.16434	-0.0605977	-1.46836	-1.41375	0.133856	-0.581662	0.569323	-0.324873	0.0667364	-0.0841096	-0.0349543	-0.825675	0.500567	-1.75198	0.59822	-0.693136	0.514976	-0.848158	0.0547373	0.153611	-0.236879	0.086215	-1.79426	-0.423814	-1.74276	-0.0627188	-0.436715	-0.736813	0.0355496	0.285186	-1.60171	-0.28737	-2.21622	-1.35611	-0.931614	-0.716809	-1.24613	-0.468564	-0.180203	-2.00323	-0.442136	-0.500361	0.0568652	0.432104
Healthy	0.900938	0.923754	-0.535618	-0.820887	2.32756	0.782536	0.773925	-0.50525	-0.64611	-0.264927	0.327461	0.176459	-0.181688	-0.445156	-1.51131	1.48418	1.02424	0.989114	-2.74438	0.17983	0.08318	-2.42291	-0.0885834	0.00354438	0.584273	0.0478102	-0.628831	1.27196	-0.389318	-1.55443	0.150296	-0.959796	0.0572276	0.23758	0.332748	-0.445588	-0.76321	0.446621	-1.35611	-0.931614	-0.716809	1.25894	0.406079	-0.863887	0.579709	-0.551469	-0.954796	-3.27909	0.980001
Healthy	-0.94434	0.569586	-0.0247829	-1.35946	0.0506515	0.707431	-0.0947813	-0.965217	-2.92178	0.247512	-0.291476	0.153294	-0.240117	-2.32852	-0.998646	2.31928	0.0476443	-0.0454681	-0.636915	-0.821476	-0.46361	-2.58997	-0.396103	0.608476	0.0159329	-0.311943	1.05892	-2.15575	-1.38122	1.70669	-0.329344	-1.00082	0.0085876	0.445463	-0.0694067	-1.98352	-0.347551	-0.406091	-1.35611	2.55962	-0.716809	0.608593	-0.065669	-2.47738	-2.07908	0.248675	-0.642526	0.257464	-0.347033
Healthy	0.058956	0.623167	-0.389369	-1.75114	-1.08736	-1.16434	-0.193482	-1.42393	0.400752	1.31783	-0.677431	0.744419	-0.387371	0.456047	-0.808932	-0.0922253	-0.489952	0.684572	-0.466034	1.77813	0.136145	-1.18567	-0.362192	-1.56797	-0.0496927	-0.414767	0.337652	0.580381	2.12387	0.244435	-0.916833	0.868669	-1.08934	0.378657	-0.364564	-0.961062	0.0368223	-0.67574	1.00551	-0.931614	-0.716809	-0.307665	-0.363262	-1.02399	0.467824	-0.970452	-1.17213	-0.93138	-1.30304
Healthy	-0.179605	-0.0059287	-0.358763	-0.970923	-0.146623	0.311587	-0.567104	-1.53913	0.570353	1.21578	0.570467	0.60102	0.426608	-0.408435	0.994399	1.55077	1.09656	0.475682	0.174844	-2.77781	-0.991842	2.62177	-0.613185	0.0346921	-0.608027	-0.589156	-1.35469	0.107849	1.38346	-0.233328	0.199374	0.314422	-0.271687	-0.929198	-0.587197	-0.731889	-0.340539	-1.31547	-0.134274	-0.712262	-0.83635	-2.04247	-0.0614022	-1.5358	-0.592775	-0.659578	-0.267773	0.1664	-0.718967
Healthy	-0.475439	-0.724934	0.115243	0.136886	-0.147083	-1.16434	0.577344	-1.57925	-0.237877	-0.302009	3.06771	1.59702	1.85148	-0.492756	0.398198	-1.29167	0.543556	1.79991	-0.177105	-2.15116	2.10127	1.88372	0.240402	1.58158	-0.250679	0.232083	-0.565206	-0.0643543	-1.86635	-1.12748	-0.589678	-1.97736	-0.123666	-1.16362	-0.0200828	1.02731	-0.102852	-0.90238	-0.0242834	-0.931614	0.900475	1.98435	-1.28412	-1.90697	0.312955	-0.666838	-0.298994	0.491538	1.14852
Healthy	-1.51461	0.101146	-0.314501	-0.019842	0.385245	-1.16434	-0.116383	-0.810203	-0.463076	-0.604738	-0.441594	-0.948547	0.631341	-0.29205	-0.723378	0.209084	-0.569429	-1.25388	-1.08442	-1.47597	1.21017	1.03057	-0.50185	0.477323	-0.328741	0.658733	-0.265806	1.58784	-0.485172	-0.472442	-0.380966	0.48352	-1.19533	-1.6683	-0.179014	0.656545	-0.431406	0.312042	0.743704	0.703881	-0.716809	-0.791705	0.482513	1.30184	0.325342	-0.346964	0.707068	-0.97724	0.31446
Healthy	0.787221	-0.78816	-0.52058	-1.11807	-1.96775	-1.28878	-0.566179	-0.610414	1.56501	-1.68631	-0.955477	-1.17167	-0.504882	-0.0257664	1.00173	-0.0939702	0.0643165	-0.936195	-2.02492	0.204876	0.497233	-0.256618	-0.701555	-1.10637	-0.613272	-0.208658	-1.0222	-0.213491	-0.14816	0.518345	-1.05963	-0.617274	-0.526917	-0.113639	-0.0907719	-0.838037	-0.277914	-1.04068	-1.25745	-0.712262	-0.83635	0.689109	-0.990812	-0.234616	0.137113	-0.562988	-0.644594	-1.39462	-0.62924
Healthy	-0.449493	-0.279785	-1.19428	0.226275	1.02854	0.319879	-0.307838	0.407942	-0.367092	0.0183897	0.205744	0.530004	-1.70586	0.0795899	-0.689249	-1.19449	0.346376	1.54989	0.558481	-0.79099	-0.134752	-1.09465	-0.805414	-0.691691	-0.332395	-0.537505	0.0432903	-1.16093	-0.236438	-0.270247	-0.991609	0.385478	-1.33515	0.467952	-0.2033	-0.450297	-0.470684	-1.06632	-1.25745	1.04643	-0.83635	0.34352	0.135495	-0.45709	-0.851898	1.39217	-0.909766	0.933599	0.679839
Healthy	0.215223	0.562033	-0.400959	-0.31669	1.1817	-1.28878	-0.247675	-1.07129	-0.934892	-0.513339	-0.174663	-1.08488	0.369295	-0.0051162	1.32022	-1.19449	0.301441	-1.01205	-0.265322	-0.886679	-1.32014	-0.187715	-1.02507	-1.57212	-0.836459	-0.698114	-0.45872	-1.38363	0.321231	-1.00134	-0.439597	-0.720564	-2.06346	-0.318734	-2.06479	-0.376962	-0.594301	-0.932961	1.37146	0.98935	-0.83635	-0.717238	-2.15694	-0.616633	0.487635	-0.229275	-0.777145	1.17414	-1.86694
Healthy	-0.0526705	-1.5298	-1.07621	0.440544	-1.55244	1.12904	-0.505131	-1.28693	-0.381778	1.22553	-0.443621	-0.686582	-0.427255	-2.32852	0.668477	-1.29167	-0.225668	-0.737927	-0.0207665	-0.574916	0.444863	1.28655	-0.583507	0.1258	-0.685768	-0.190539	-1.83004	0.871686	-0.0817467	-0.498079	-0.0356599	-0.957262	-1.46614	-0.33156	0.557115	0.51391	-0.17891	0.736623	0.253433	-0.931614	-0.716809	0.245237	-1.10785	-0.0697461	-0.412672	0.328047	0.0650694	0.555847	0.0513804
Healthy	1.25374	0.43965	-0.815133	-0.693889	0.676849	0.221637	-0.568499	-0.768576	1.10186	1.05363	-0.839618	-0.981561	-0.5308	-1.12435	-0.600901	-0.117721	0.461938	-1.19789	-2.89398	-0.883813	-0.501808	-0.0529219	-0.0225177	-0.0465145	0.935759	-0.388757	-0.922114	1.28898	-1.75195	-1.07412	-0.692533	-0.390953	1.12484	-0.197942	1.54346	-0.187179	0.0749889	1.02188	0.862646	-0.712262	0.450902	-0.0211829	0.302214	-0.813575	0.0376765	-0.194369	-0.430733	0.799592	0.894326
Healthy	-0.356027	0.632327	-0.45889	0.18883	-0.492737	2.29272	-0.433302	-0.0502343	-0.495666	0.134391	-0.624496	-0.966042	-1.6963	1.77324	0.622194	-1.29167	0.512633	-0.792487	-0.759001	0.14469	0.682365	-0.969565	-0.363791	-0.189452	-0.187189	-0.574446	-0.239171	-0.750381	-1.04095	-0.0230402	-0.64141	-0.554786	0.419175	0.221978	-2.32853	-0.33233	0.142821	0.352986	1.11899	0.996184	-0.716809	0.376459	0.307809	0.127919	-0.344931	-0.0752425	-0.86957	-1.06932	0.517863
Healthy	0.285495	-0.106533	-0.445902	-0.393546	-1.68179	-1.28878	1.78919	0.475827	-1.00884	1.19129	0.55934	2.01381	-0.471395	1.10829	-1.29258	-0.0632845	-0.681721	1.71229	-1.10739	-1.19982	-1.41781	-0.347397	0.367825	-0.784239	-0.213757	-0.600568	-0.276391	-1.4177	0.877308	-1.39809	-0.35847	-0.264599	-0.413389	0.842591	-0.50198	-0.0610775	-0.581587	0.191954	-0.143812	-0.712262	-0.83635	0.236641	0.266686	0.840356	-0.712212	-0.199491	-0.616536	-1.60027	-1.43682
Healthy	-1.2436	0.526412	-0.023658	1.25005	-1.06438	-1.16434	-1.19362	-0.908069	-1.26148	0.790769	0.070696	-0.908648	-1.6963	-0.0526699	0.442193	0.385492	-0.967055	-0.926445	0.84677	-0.313531	-0.636008	0.532629	-0.746056	-2.25905	-0.578451	-0.167578	-0.402387	0.227517	0.192106	-1.34242	0.419928	-0.583014	0.874212	-0.362411	-0.208667	-1.29147	0.202474	-0.979175	-0.181365	-0.931614	-0.716809	1.13072	0.973235	-0.963286	0.10698	-0.516334	-0.189798	-0.107605	0.36575
Healthy	0.905283	-0.136171	-0.975688	0.430237	0.561119	-1.28878	0.517767	3.01812	-1.00612	-0.021388	-0.468865	-0.478738	-0.483891	-1.06603	0.668263	-1.19449	-0.614512	-0.390323	0.749104	0.0360484	-0.224846	-0.191571	-0.420838	-0.120416	-0.572448	-0.0491274	-1.23852	-0.948138	-1.07455	-0.616959	0.934713	-1.23082	-1.23909	-0.380499	-0.726486	-0.303109	-0.320912	-0.047919	-0.155085	-0.712262	0.50229	0.542828	-0.85865	0.353616	1.73584	-0.405074	-0.210358	-0.205339	0.569821
Healthy	0.745639	0.349456	0.124948	-0.270581	0.313804	0.225372	0.0953233	-1.22751	-0.745517	0.270352	0.689789	0.260977	0.314017	-0.524523	0.0489307	1.73587	0.232876	0.165049	-0.579929	-0.46177	-0.159061	-1.10534	-1.01161	1.04286	-0.373764	-0.398641	-1.15611	-0.175559	-2.0804	0.612329	-0.63723	-0.302809	-1.31778	-1.71719	-1.06219	0.577491	-0.583531	-0.613366	-0.194782	1.61692	0.454085	-1.27786	-1.1536	-0.11146	-0.216041	-0.538884	-1.11129	-1.21583	-0.665938
Healthy	-0.163075	0.970606	1.80993	-1.44473	0.507636	-1.28878	0.438844	-0.32873	0.42369	-0.474181	0.0798681	-0.606467	-0.454568	-1.02956	-0.957004	-0.0478648	-3.54412	-0.821102	-0.177567	-0.968599	-1.34001	0.997735	-0.278999	-0.748139	0.601376	-0.13663	-0.287381	-0.124062	-1.15352	-0.347419	-0.898677	0.303399	-0.580198	0.0566166	-1.30358	-0.993645	-0.239934	0.697023	-1.25745	-0.712262	2.46191	0.0434249	0.135905	-0.705355	-1.17451	0.239803	0.403971	-0.864046	0.292242
Healthy	-0.468489	-1.6158	-0.199139	-0.796263	2.14247	1.02577	-0.757457	0.666409	0.344119	-1.73214	-0.507756	-1.02009	-0.485016	0.636794	0.505826	-0.181703	0.31447	-0.951326	0.867223	-0.271712	-0.197299	-0.383086	-0.504887	-0.284366	0.122529	1.12189	-0.677756	-0.87988	-0.0606146	1.09331	0.00356395	-0.251402	-0.520211	1.41615	0.587064	0.106937	-0.0119702	1.59612	-1.35611	-0.931614	-0.716809	0.275659	-0.290179	-0.414266	0.58604	5.29483	1.01809	0.639634	-0.0014534
Healthy	-1.59836	-0.721522	-0.42853	-0.327153	-1.57062	0.965291	-0.081221	-0.425203	-0.24492	-1.68631	0.429844	-0.334228	-0.458812	0.515821	0.243715	-0.051754	0.800082	-0.538015	0.822927	-0.835958	-1.17104	-1.50243	0.0288391	-0.405961	-0.649696	-0.693693	-0.595333	-0.160479	0.899577	0.746162	-0.256636	0.115255	0.712342	-0.880659	-0.515496	1.82713	-0.672869	-0.468736	-1.25745	-0.712262	0.529763	-0.264777	-0.0879768	-1.44679	-0.0736052	-1.02331	0.46502	-0.142124	-0.380255
Healthy	-0.295222	-0.914254	-0.437525	-1.59362	0.110539	0.255524	0.0425982	-2.43572	-2.06574	-1.68631	-0.565668	0.780295	0.353435	-0.483901	-0.561236	-1.19449	-1.52542	0.353218	-1.15521	0.412244	-0.0475755	-0.312208	-0.464787	-0.832985	-0.756012	-0.190016	-0.513112	0.557573	-1.9752	0.767541	-0.563854	-0.921222	-1.45164	-0.808163	-0.985358	-0.557416	-0.224586	-0.939096	-1.25745	0.976077	-0.83635	0.0826732	-0.653662	0.0696342	-0.99928	-0.571335	-1.00824	-0.257173	-0.228511
Healthy	-0.383814	-0.247101	-0.859647	-0.808856	1.09467	-1.16434	0.421949	1.14852	-0.158331	1.43675	-0.360974	-1.16467	-0.33595	1.35749	-0.393699	-1.29167	1.23882	-0.955485	-0.77561	0.907837	-0.33457	0.700915	-0.537418	0.767762	-0.659814	-0.155373	-0.851607	-0.207973	-1.35045	0.41098	-0.067698	0.253428	-0.0967164	-0.42209	-0.110568	-0.590063	-0.674186	-1.06332	-1.35611	-0.931614	-0.716809	0.510652	2.32728	1.2111	0.674605	-0.475456	-0.3307	-1.70902	-0.358946
Healthy	-0.511331	-0.261862	0.569077	0.211895	-0.89212	-1.28878	-0.308102	0.635779	0.57939	-0.600919	-1.18281	-0.0812694	-0.5854	1.19901	-1.47835	-1.19449	0.244254	-0.291813	-0.941817	0.446926	-1.47652	-1.46413	-0.428688	-0.867049	-0.105524	-0.364253	-0.308049	-0.402329	0.494298	0.219946	-0.237102	-1.12415	0.120285	-1.42943	-0.0855092	-0.776113	-0.656737	0.245998	-1.25745	-0.712262	0.391089	-1.97883	-0.891502	1.37267	-0.985006	-0.361222	-0.440128	-0.0198696	-0.40744
Healthy	0.210595	-0.577182	-0.95686	-0.968063	-2.56893	0.265672	-0.90902	0.407845	-0.304338	-0.514841	-0.0229093	-1.02674	0.712774	-1.08176	0.137409	0.364324	1.36262	-1.07284	-1.66301	1.04453	0.0018469	-0.0066301	-0.18981	-0.773549	-0.421602	-0.550935	-0.189689	-0.528954	0.435461	0.263765	-0.227366	-1.57337	0.300208	-0.568138	-0.577375	0.171896	-0.228413	0.0802265	-1.25745	-0.712262	-0.83635	-0.108167	-1.49113	-2.08088	-0.976017	-0.302423	-0.693142	-0.624384	0.59687
[truncated: 251 more columns]

## Sheet: Figure2.D
Means
group	COL1A1	COL2A1	COL14A1	BGN	TECTB	WNT6	WNT4	VWC2	QSOX1	PPP1R12B
ARF	0.611411	0.572502	0.530598	0.202195	0.146056	0.230744	0.174575	0.233893	0.384459	1.26176
Healthy	0.509402	0.4325	0.490831	0.194577	0.0785433	0.172625	0.171587	0.156945	0.355776	0.712858
Per_Sample
group	COL1A1	COL2A1	COL14A1	BGN	TECTB	WNT6	WNT4	VWC2	QSOX1	PPP1R12B
ARF	0.602757	0.342133	0.374897	0.200884	0.173742	0.24443	0.282562	0.126467	0.333119	0.35582
ARF	1.41042	0.538178	0.307068	0.360492	0.15523	0.217792	0.226853	0.422634	0.334183	0.383188
ARF	0.466335	1.01915	0.444179	0.347601	0.100603	0.246998	0.0998989	-0.0868591	0.27892	0.526038
ARF	0.427068	0.597339	0.414201	0.211772	0.127485	0.254528	0.163385	0.21736	0.526597	1.81464
ARF	0.466868	0.42536	0.380969	0.328726	0.140891	0.393926	0.223875	0.217621	0.31534	0.807315
ARF	0.388385	0.217808	0.374087	0.258005	0.0950581	0.147145	0.290156	0.179654	0.460644	0.420364
ARF	1.00526	0.409135	0.464233	0.365585	-0.0470101	0.201999	0.332116	0.243929	0.425052	0.381275
ARF	0.65537	0.436789	0.550276	0.275248	0.0483157	0.281048	0.187728	0.114262	0.409203	1.33776
ARF	0.459973	0.423911	0.79918	0.238222	0.241715	0.0924727	0.132858	0.252926	0.321172	2.41899
ARF	0.466602	0.464232	0.487979	0.100833	0.217312	0.180524	0.110319	0.247673	0.46182	2.1892
ARF	0.556138	0.193124	0.485208	0.272675	0.109332	0.26867	0.0902292	1.02773	0.287136	1.41292
ARF	0.397456	0.466509	0.407473	0.464433	0.209743	0.303423	0.399782	0.358625	0.496832	0.323562
ARF	0.409155	0.57353	0.65896	0.358782	0.0439527	0.334189	0.200476	0.0582251	0.48215	1.87216
ARF	0.763886	0.534215	0.594813	0.44711	0.0274067	0.371589	0.0584153	0.282829	0.566632	1.90942
ARF	0.429269	0.322012	0.357912	0.276709	0.267037	0.149871	0.247529	0.288299	0.345481	1.86119
ARF	0.855538	0.485376	0.369674	0.0592474	0.149751	0.311243	0.0881336	0.253305	0.303084	1.9512
ARF	0.536598	0.481843	0.310554	0.13762	0.337741	0.220683	0.180356	0.22418	0.470554	0.444775
ARF	0.374908	0.999395	0.360268	0.0991207	0.265188	0.314166	0.187961	0.169277	0.545021	0.311123
ARF	0.516286	0.809468	0.646461	0.0612478	0.178927	0.124647	-0.00308159	-0.0397331	0.433088	2.10917
ARF	0.531941	0.311137	0.587064	0.385258	0.154329	0.223644	0.310181	0.138847	0.408519	1.79463
ARF	1.03902	0.383278	0.478543	0.365695	0.165148	0.399479	0.115253	0.0693735	0.311677	0.45213
ARF	0.540193	0.40621	0.533173	0.194225	0.204375	0.158788	0.194048	0.119905	0.442571	0.53965
ARF	0.597959	1.34054	0.517908	0.0883333	0.0437693	0.0898468	0.223689	0.409802	0.422449	2.3743
ARF	0.683824	0.513606	0.385664	0.264852	0.243457	0.225952	0.368352	0.271003	0.480956	0.885872
ARF	0.894202	0.648201	1.12227	0.052066	0.170681	0.224646	0.207059	0.210716	0.230511	1.40649
ARF	0.834658	0.402335	0.403124	0.0239616	0.179526	0.29445	0.371522	0.086501	0.270397	0.408845
ARF	0.791025	1.09984	0.411439	0.242966	0.252245	0.10783	0.0241197	0.553688	0.71926	0.566044
ARF	0.567683	0.481505	0.560839	0.201483	0.169048	0.214042	0.231231	0.399251	0.414682	2.45721
ARF	0.57299	0.470802	0.651539	0.25804	0.173653	0.187443	0.283076	0.0186937	0.28482	1.09102
ARF	0.884242	1.44684	0.492719	0.206279	0.213542	0.487715	0.119645	0.267977	0.418591	1.06079
ARF	0.672139	0.431398	0.542143	0.354107	0.134649	0.221707	0.186513	0.275038	0.44459	0.493924
ARF	0.382758	0.260786	0.45446	0.297912	0.138593	0.0466233	0.206157	0.0274669	0.425125	0.630041
ARF	0.671493	1.05165	0.489654	0.0636048	0.282567	0.123126	0.163321	-0.102356	0.542377	1.85423
ARF	0.490066	0.32331	0.64038	0.34764	0.258104	0.484362	0.0236991	0.0195419	0.433494	2.31269
ARF	0.491911	0.329034	0.439393	0.11447	0.222173	0.036548	0.105151	0.122111	0.165581	0.282974
ARF	0.366814	0.9587	0.528151	0.218237	0.0383978	0.190874	0.236745	0.0858634	0.270247	1.461
ARF	0.525397	0.410996	0.430858	0.213499	-0.0464043	0.080484	0.0650705	0.0765766	0.402903	2.51117
ARF	0.594837	0.779429	0.752317	0.00801234	0.282658	-0.0866374	0.0984028	0.378659	0.443979	2.23585
ARF	0.503525	0.308781	1.23518	0.193201	0.162272	0.134113	0.136623	0.306274	0.110613	2.54905
ARF	0.517928	1.90266	0.57426	0.225588	0.0916735	0.365704	0.130681	0.301937	0.342118	1.1075
ARF	0.698909	0.380487	0.481263	0.301346	-0.00687422	0.239962	0.143177	0.276406	0.276994	0.28258
ARF	0.923698	0.366811	0.471301	0.183845	0.358002	0.167001	0.386121	0.267208	0.397796	0.667797
ARF	0.66272	0.369157	0.782014	-0.288705	-0.128713	0.289442	-0.13855	0.335443	0.139941	2.66296
ARF	0.569404	0.475909	0.453267	0.0146752	0.242901	0.219244	0.107883	0.368605	0.433232	0.496355
ARF	0.431612	0.437646	1.03655	-0.0140085	-0.0318391	0.266157	0.255122	0.454266	0.210014	0.993402
ARF	0.647729	0.43633	0.499893	0.128935	0.332771	0.23052	0.0144999	0.370775	0.46348	1.24888
ARF	0.794406	0.523078	0.361523	-0.0597029	-0.166592	0.315897	0.107946	0.29693	0.493585	2.31412
ARF	0.387272	0.412817	0.425889	0.27282	-0.0331651	0.297284	0.19125	0.41637	0.349386	0.315018
ARF	0.581275	0.453897	0.572103	0.0899306	0.117803	0.372663	0.107414	0.342039	0.248215	1.22821
ARF	0.564884	0.493964	0.468376	0.280408	0.233208	0.326402	0.130042	0.340175	0.480693	1.20876
ARF	0.503404	1.04534	0.625529	0.0657056	0.224418	0.150848	0.104849	0.0232218	0.20824	2.28536
ARF	0.685199	0.374119	0.3939	0.355169	0.0761115	0.25319	0.368056	0.0757038	0.50882	0.602594
Healthy	0.498896	0.400355	0.405576	-0.0374565	0.0867978	0.263882	0.10825	0.0775519	0.273155	0.418077
Healthy	0.443482	0.303795	0.529834	0.245556	0.190311	0.151285	0.17646	0.31335	0.395141	0.88334
Healthy	0.629277	0.345962	0.451746	0.206612	0.146594	0.231673	0.188161	0.308626	0.305846	0.80573
Healthy	0.467084	0.286547	0.416277	0.252932	-0.0499461	0.326748	0.055382	0.160089	0.432199	0.392347
Healthy	0.479393	0.473984	0.503578	0.0554079	0.0120997	0.0505095	0.12046	0.261631	0.409661	0.362714
Healthy	0.510105	0.246507	0.694864	0.277284	0.175778	0.0774195	0.102289	0.142523	0.534114	0.669135
Healthy	0.364778	0.356252	0.61374	0.316534	0.356047	0.120001	0.112616	0.120934	0.552372	1.06656
Healthy	1.48595	0.86406	0.436318	0.167083	-0.032636	0.192307	0.224374	0.111078	0.390708	1.75274
Healthy	0.474038	0.373489	0.346181	0.0482426	0.18351	0.121535	-0.170438	0.0430662	0.35508	0.296173
Healthy	0.375631	0.757744	0.51666	0.38101	-0.231245	0.0180271	0.0467715	0.189011	0.284505	0.38667
Healthy	0.483517	0.353637	0.48973	0.122125	0.0247412	-0.064063	0.0886383	0.319339	0.358395	0.55717
Healthy	0.584755	0.433839	0.387245	0.258909	-0.193601	0.224911	0.190427	0.00612335	0.329325	0.555846
Healthy	0.430812	0.378625	0.481709	0.183921	0.0786144	0.0770974	0.166055	0.179197	0.384003	0.708314
Healthy	0.32235	0.392723	0.429199	0.23726	0.240324	0.243822	0.340106	0.0428266	0.416994	0.383039
Healthy	0.213178	0.421949	0.381774	0.111825	0.215505	0.198848	0.163139	0.296184	0.31087	0.602251
Healthy	0.474341	0.308417	0.490535	0.138464	-0.0679967	0.284046	0.163509	0.447628	0.423185	0.298375
Healthy	0.934133	0.572263	0.547025	0.245775	0.159339	0.48459	0.255767	0.232737	0.36828	0.415119
Healthy	0.334228	0.520983	0.387586	0.300214	0.0101976	0.108243	0.215118	0.275955	0.244561	0.387656
Healthy	0.699406	0.345171	0.416164	0.209355	0.197278	0.381665	0.154602	0.167928	0.394842	1.71082
Healthy	0.453491	0.645483	0.528152	0.262338	-0.0459893	0.0292049	0.161705	-0.0542477	0.383924	1.69901
Healthy	0.565923	0.397147	0.447515	0.302809	-0.121937	0.105163	0.178364	0.139506	0.254907	0.282938
Healthy	0.484125	0.479284	0.515333	0.154733	0.0193275	0.157084	0.152377	0.173176	0.419345	0.555142
Healthy	0.405748	0.651644	0.795196	0.240602	0.162943	0.186965	0.0958624	0.0756881	0.360506	1.55534
Healthy	0.563872	0.22144	0.372596	0.110444	0.0713357	0.151265	0.197523	0.266321	0.300224	0.319714
Healthy	0.46525	0.631739	0.389229	0.295455	0.157456	0.264951	0.146835	0.0708509	0.411981	0.353573
Healthy	0.373569	0.191996	0.370998	0.235505	0.105201	0.153003	0.11711	0.12022	0.478629	1.9592
Healthy	0.461508	0.48372	0.655472	0.242327	0.0374862	0.224751	0.110071	0.229024	0.293995	0.535472
Healthy	0.713467	0.427883	0.757951	0.20052	0.0622205	0.312113	0.0661763	0.27887	0.39693	2.64319
Healthy	0.468219	0.408065	0.473625	0.171132	0.145788	-0.0166995	0.223758	-0.0070245	0.347013	0.383264
Healthy	0.308028	0.239602	0.607645	0.0487098	0.313817	0.0180128	0.0503145	0.0379177	0.283269	1.79675
Healthy	0.689201	0.411393	0.460841	0.176555	0.0620622	0.14165	0.326785	0.287934	0.307612	0.371078
Healthy	0.557897	0.460477	0.375436	0.188002	0.123638	0.262292	0.251987	0.203763	0.430598	0.357786
Healthy	0.499948	0.402174	0.550844	0.238966	0.0143319	0.199036	0.0527849	0.206271	0.22363	0.36474
Healthy	0.323137	0.378567	0.512026	0.386661	0.156135	0.197112	-0.0619544	0.175802	0.320562	0.382941
Healthy	0.479537	0.87835	0.443224	0.191902	0.271426	0.178902	0.155917	0.135479	0.346335	0.538039
Healthy	0.574142	0.589863	0.809539	0.165266	0.161774	0.102141	0.0689551	0.121724	0.381625	2.56781
Healthy	0.514118	0.483924	0.426695	0.0864929	-0.0657655	0.047216	0.253793	-0.00723766	0.352096	0.339335
Healthy	0.630032	0.941182	0.604368	0.347659	0.118008	0.246535	0.299979	0.0378895	0.263259	1.51745
Healthy	0.397132	0.360566	0.568848	0.169871	0.318974	0.163717	0.568618	0.126123	0.39924	0.533266
Healthy	0.382129	0.332408	0.424648	0.267588	0.0839257	0.189026	0.236747	0.0205768	0.35132	0.586287
Healthy	0.416344	0.311202	0.498525	0.261852	0.0830295	0.111529	0.540912	0.133294	0.322604	0.524661
Healthy	0.733489	0.535082	0.343668	0.0213964	-0.0468144	0.151985	0.296627	0.290559	0.384678	0.46401
Healthy	0.749917	0.440162	0.50556	-0.02249	-0.00776341	0.237123	0.307594	0.204655	0.275959	0.435309
Healthy	0.64572	0.477339	0.434604	0.222971	0.032214	0.351537	0.19954	0.232162	0.284809	0.422672
Healthy	0.486612	0.275446	0.58864	0.111761	-0.0350257	0.177694	0.127362	0.0990422	0.36387	0.506224
Healthy	0.381415	0.375386	0.520843	0.210412	-0.0352137	0.137795	0.326227	0.138095	0.309723	0.399432
Healthy	0.354344	0.380714	0.482037	0.0893942	-0.0420361	-0.0479107	0.360015	0.103989	0.431101	0.35504
Healthy	0.787877	0.457008	0.486047	0.0723418	0.172828	0.238355	0.250487	0.0834964	0.329441	1.46642
Healthy	0.366257	0.405985	0.368408	0.0716948	0.101598	0.129581	0.238582	0.224255	0.430136	0.694212
Healthy	0.492783	0.341547	0.454708	0.209042	0.0712702	0.300144	0.166604	0.20093	0.376628	0.319657
Healthy	0.945654	0.407006	0.297081	0.198183	0.147381	0.341618	0.22408	0.340477	0.4497	0.391369
Healthy	0.415857	0.251203	0.391155	0.234667	0.201784	0.160425	0.173168	0.214498	0.244985	0.32459
Healthy	0.658913	0.348633	0.536385	0.134642	0.155157	0.232499	0.027108	0.0540134	0.223801	0.304373
Healthy	0.676768	0.378769	0.463955	0.258702	0.100546	0.38587	0.307347	0.0398711	0.247668	0.515924
Healthy	0.492801	0.518563	0.529173	0.17689	0.218586	0.168286	0.252699	0.344114	0.373607	0.94584
Healthy	0.494245	0.459833	0.704063	0.489276	-0.0292506	0.0391529	0.0805813	0.0263942	0.424539	1.33324
Healthy	0.398867	0.506504	0.458399	0.454012	0.337602	0.0610173	0.525323	0.0490058	0.453477	0.550698
Healthy	0.499342	0.403466	0.494221	0.3373	0.00620361	0.318381	0.16384	0.172632	0.3477	0.335869
Healthy	0.500983	0.419942	0.384331	-0.179502	0.0142595	0.235894	0.0849077	0.268271	0.376802	0.535615
Healthy	0.382596	0.367883	0.549799	0.434941	-0.0143418	0.0609782	0.121909	0.00286072	0.462176	0.496674
Healthy	0.425335	0.360002	0.372796	0.199207	0.0551807	0.381528	0.204618	0.061468	0.397833	0.411162
Healthy	0.604893	0.425434	0.436333	0.204302	-0.0360608	0.226435	0.0947176	0.273504	0.204753	0.904928
Healthy	0.537693	0.392121	0.489399	0.121153	0.245574	0.14207	0.0660848	0.0770588	0.268288	0.392696
Healthy	0.399458	0.389833	0.531423	-0.000224364	0.171259	0.085844	-0.00102411	0.131332	0.403153	0.228719
Healthy	0.641949	0.382957	0.393083	0.126064	-0.0713065	0.167453	0.16669	0.465307	0.404398	0.327517
Healthy	0.425738	0.483643	0.563775	0.198156	0.114841	-0.149162	0.286951	-0.112101	0.471483	1.71206
Healthy	0.359233	0.279484	0.408697	0.203371	-0.195218	0.342843	0.174589	0.0885328	0.428689	0.434189
Healthy	0.463532	0.496988	0.452694	0.299267	0.278928	0.202669	-0.0860612	0.140441	0.353566	0.665048
Healthy	0.514496	0.420364	0.460494	0.178002	0.0877065	0.106235	-0.142171	0.218492	0.256666	0.503078
Healthy	0.545235	0.464884	0.920947	0.172635	-0.0398508	0.381486	0.206834	0.340214	0.276418	0.394286
Healthy	0.395535	0.581513	0.445143	0.128057	0.175146	0.135265	0.243387	0.185171	0.321197	0.290263
Healthy	0.426969	0.369512	0.330324	0.121847	0.13072	0.0821186	-0.0304628	0.0791074	0.422763	0.398406
Healthy	0.274812	0.293505	0.424343	0.28821	-0.215593	0.195812	0.14544	0.158428	0.240284	0.600547
Healthy	0.376308	0.505635	0.510396	0.269675	0.148445	-0.0431262	0.254625	-0.040838	0.337228	0.475486
Healthy	0.417375	0.376717	0.56496	0.0914796	-0.0449097	0.0914371	0.154471	0.147763	0.312825	2.10971

## Sheet: Figure3.B
RNA				Protein
protein	nx	PhIP_hits		protein	Tissue	Level	Reliability
PPP1R12B	344.7	multiple		IFFO1	Heart muscle	Not detected	Approved
SYNPO2L	252.9	single		UBA6	Heart muscle	Not detected	Approved
HSPG2	151.5	single		VPS13D	Heart muscle	Not detected	Uncertain
MACF1	122.8	single		PTPRN	Heart muscle	Not detected	Enhanced
COL1A1	122.4	multiple		SFSWAP	Heart muscle	Medium	Approved
TNNI1	94.1	single		SPEN	Heart muscle	High	Supported
OBSL1	87.8	single		SLC24A1	Heart muscle	Not detected	Enhanced
SNRPB	87.2	multiple		PPP1R12B	Heart muscle	High	Enhanced
DBNL	47.7	single		PKP1	Heart muscle	Not detected	Enhanced
C1orf198	43.8	multiple		CNTNAP3	Heart muscle	Medium	Uncertain
EMCN	37.1	multiple		COL1A1	Heart muscle	Low	Approved
PCNT	27.4	single		MYH1	Heart muscle	High	Enhanced
RUSC1	27.1	multiple		ING4	Heart muscle	Not detected	Approved
TMEM94	26.7	single		TBP	Heart muscle	Medium	Enhanced
TRIM27	23.5	single		ALMS1	Heart muscle	Low	Enhanced
ING4	23.2	multiple		KLF7	Heart muscle	Low	Approved
PRPF40A	21.4	single		C1orf198	Heart muscle	High	Approved
VPS13D	21.2	single		KDM3B	Heart muscle	Low	Supported
INSIG1	20.3	single		OBSL1	Heart muscle	Medium	Approved
SFSWAP	19.6	multiple		SNRPB	Heart muscle	Medium	Approved
KDM3B	19.3	single		MACF1	Heart muscle	Medium	Approved
PDZD2	18.1	single		PDZD2	Heart muscle	Low	Uncertain
NOL12	18	single		TRPM1	Heart muscle	Not detected	Enhanced
GPRASP1	17.1	single		DBNL	Heart muscle	Not detected	Enhanced
FRMD4A	16.2	multiple		COL2A1	Heart muscle	Not detected	Approved
ZHX1	14.7	multiple		HSPG2	Heart muscle	Medium	Approved
L3MBTL2	12.8	single		EPHA1	Heart muscle	Medium	Uncertain
ZHX3	11	multiple		FRMD4A	Heart muscle	Low	Uncertain
SPEN	10.4	single		FAM161B	Heart muscle	Medium	Approved
WDSUB1	9.7	single		CACNA1D	Heart muscle	Not detected	Uncertain
KLF7	9.7	single		EPB41	Heart muscle	Not detected	Supported
TBP	9.4	single		TNNI1	Heart muscle	Not detected	Approved
EPB41	9.4	single		TCHH	Heart muscle	Not detected	Approved
P3H4	8.5	single		PCNT	Heart muscle	Medium	Approved
ALDH16A1	8.2	single		RUSC1	Heart muscle	Medium	Approved
IFFO1	7.9	single		ALDH16A1	Heart muscle	Not detected	Approved
DENND1A	7	single		SPATA18	Heart muscle	Not detected	Enhanced
YEATS2	6.4	multiple		SPTA1	Heart muscle	Not detected	Enhanced
FAM161B	5.2	single		EMCN	Heart muscle	Medium	Approved
NRIP1	5.2	single		SYNPO2L	Heart muscle	High	Enhanced
UBA6	5.1	multiple		VWA3B	Heart muscle	Not detected	Approved
VWC2	4.8	multiple		TMEM94	Heart muscle	Medium	Approved
CNTNAP3	3.9	single		NRIP1	Heart muscle	Low	Approved
COL28A1	3.5	single		TMEM132E	Heart muscle	Not detected	Approved
MAGI3	3.1	multiple		VWC2	Heart muscle	Medium	Approved
GATA5	2.7	multiple		SLX4	Heart muscle	Low	Approved
SLX4	1.9	single		SRGAP3	Heart muscle	Low	Enhanced
SRGAP3	1.8	single		STK31	Heart muscle	Not detected	Enhanced
SPATA18	1.7	single		PRPF40A	Heart muscle	High	Approved
SLC24A1	1.5	single		ARHGAP11A	Heart muscle	Medium	Enhanced
ALMS1	1.5	multiple		GPRASP1	Heart muscle	Medium	Approved
TTC39B	1.3	single		TRIM27	Heart muscle	High	Approved
ARHGAP11A	0.7	single		MYH4	Heart muscle	Medium	Supported
MYH1	0.6	single		NOL12	Heart muscle	Medium	Uncertain
PKP1	0.6	single
TMEM132E	0.5	multiple
CACNA1D	0.5	single
PTPRN	0.3	multiple
UNC13C	0.2	multiple
TCHH	0.1	multiple
STK31	0.1	single
SCRT1	0	multiple
TRPM1	0	multiple
VWA3B	0	single
CABP2	0	multiple
COL2A1	0	multiple
EPHA1	0	single
FEZF2	0	multiple
OR6K6	0	single
SPTA1	0	single
MYH4	0	single

## Sheet: Figure3.C
Subcellular					Secreted
protein	main_location	Reliability	presence		protein	main_location	secreted_indicator
UBA6	Cytosol	Enhanced	1		UBA6	Predicted Secreted	0
UBA6	Nucleoplasm	Enhanced	1		VPS13D	Predicted Secreted	0
UBA6	Vesicles	Enhanced	0		PTPRN	Predicted Secreted	0
UBA6	Endoplasmic reticulum	Enhanced	0		SFSWAP	Predicted Secreted	0
UBA6	Actin filaments	Enhanced	0		SPEN	Predicted Secreted	0
UBA6	Plasma membrane	Enhanced	0		PPP1R12B	Predicted Secreted	0
UBA6	Cell Junctions	Enhanced	0		MAGI3	Predicted Secreted	0
UBA6	Focal adhesion sites	Enhanced	0		PKP1	Predicted Secreted	0
UBA6	Centrosome	Enhanced	0		L3MBTL2	Predicted Secreted	0
UBA6	Centriolar satellite	Enhanced	0		COL1A1	Predicted Secreted	1
UBA6	Golgi apparatus	Enhanced	0		MYH1	Predicted Secreted	0
UBA6	Nuclear membrane	Enhanced	0		ING4	Predicted Secreted	0
UBA6	Mitochondria	Enhanced	0		TBP	Predicted Secreted	0
UBA6	Nucleoli	Enhanced	0		ALMS1	Predicted Secreted	0
UBA6	Nuclear speckles	Enhanced	0		KLF7	Predicted Secreted	0
UBA6	Nuclear bodies	Enhanced	0		C1orf198	Predicted Secreted	0
UBA6	Mitotic chromosome	Enhanced	0		DENND1A	Predicted Secreted	0
VPS13D	Cytosol	Approved	0		KDM3B	Predicted Secreted	0
VPS13D	Nucleoplasm	Approved	1		OBSL1	Predicted Secreted	0
VPS13D	Vesicles	Approved	1		SNRPB	Predicted Secreted	0
VPS13D	Endoplasmic reticulum	Approved	0		MACF1	Predicted Secreted	0
VPS13D	Actin filaments	Approved	0		GATA5	Predicted Secreted	0
VPS13D	Plasma membrane	Approved	0		PDZD2	Predicted Secreted	0
VPS13D	Cell Junctions	Approved	0		TRPM1	Predicted Secreted	0
VPS13D	Focal adhesion sites	Approved	0		DBNL	Predicted Secreted	0
VPS13D	Centrosome	Approved	0		UNC13C	Predicted Secreted	0
VPS13D	Centriolar satellite	Approved	0		COL2A1	Predicted Secreted	1
VPS13D	Golgi apparatus	Approved	0		P3H4	Predicted Secreted	0
VPS13D	Nuclear membrane	Approved	0		FRMD4A	Predicted Secreted	0
VPS13D	Mitochondria	Approved	0		FEZF2	Predicted Secreted	0
VPS13D	Nucleoli	Approved	0		TTC39B	Predicted Secreted	0
VPS13D	Nuclear speckles	Approved	0		FAM161B	Predicted Secreted	0
VPS13D	Nuclear bodies	Approved	0		CACNA1D	Predicted Secreted	0
VPS13D	Mitotic chromosome	Approved	0		EPB41	Predicted Secreted	0
PTPRN	Cytosol	Uncertain	0		TNNI1	Predicted Secreted	0
PTPRN	Nucleoplasm	Uncertain	0		PCNT	Predicted Secreted	0
PTPRN	Vesicles	Uncertain	0		RUSC1	Predicted Secreted	0
PTPRN	Endoplasmic reticulum	Uncertain	1		SPATA18	Predicted Secreted	0
PTPRN	Actin filaments	Uncertain	0		YEATS2	Predicted Secreted	0
PTPRN	Plasma membrane	Uncertain	0		ZHX1	Predicted Secreted	0
PTPRN	Cell Junctions	Uncertain	0		VWA3B	Predicted Secreted	0
PTPRN	Focal adhesion sites	Uncertain	0		ZHX3	Predicted Secreted	0
PTPRN	Centrosome	Uncertain	0		TMEM94	Predicted Secreted	0
PTPRN	Centriolar satellite	Uncertain	0		NRIP1	Predicted Secreted	0
PTPRN	Golgi apparatus	Uncertain	0		TMEM132E	Predicted Secreted	0
PTPRN	Nuclear membrane	Uncertain	0		INSIG1	Predicted Secreted	0
PTPRN	Mitochondria	Uncertain	0		SLX4	Predicted Secreted	0
PTPRN	Nucleoli	Uncertain	0		WDSUB1	Predicted Secreted	0
PTPRN	Nuclear speckles	Uncertain	0		SRGAP3	Predicted Secreted	0
PTPRN	Nuclear bodies	Uncertain	0		PRPF40A	Predicted Secreted	0
PTPRN	Mitotic chromosome	Uncertain	0		ARHGAP11A	Predicted Secreted	0
SFSWAP	Cytosol	Approved	0		GPRASP1	Predicted Secreted	0
SFSWAP	Nucleoplasm	Approved	1		TRIM27	Predicted Secreted	0
SFSWAP	Vesicles	Approved	0		COL28A1	Predicted Secreted	1
SFSWAP	Endoplasmic reticulum	Approved	0		SCRT1	Predicted Secreted	0
SFSWAP	Actin filaments	Approved	0		MYH4	Predicted Secreted	0
SFSWAP	Plasma membrane	Approved	0		NOL12	Predicted Secreted	0
SFSWAP	Cell Junctions	Approved	0
SFSWAP	Focal adhesion sites	Approved	0
SFSWAP	Centrosome	Approved	0
SFSWAP	Centriolar satellite	Approved	0
SFSWAP	Golgi apparatus	Approved	0
SFSWAP	Nuclear membrane	Approved	0
SFSWAP	Mitochondria	Approved	0
SFSWAP	Nucleoli	Approved	0
SFSWAP	Nuclear speckles	Approved	0
SFSWAP	Nuclear bodies	Approved	0
SFSWAP	Mitotic chromosome	Approved	0
SPEN	Cytosol	Enhanced	0
SPEN	Nucleoplasm	Enhanced	1
SPEN	Vesicles	Enhanced	0
SPEN	Endoplasmic reticulum	Enhanced	0
SPEN	Actin filaments	Enhanced	0
SPEN	Plasma membrane	Enhanced	0
SPEN	Cell Junctions	Enhanced	0
SPEN	Focal adhesion sites	Enhanced	0
SPEN	Centrosome	Enhanced	0
SPEN	Centriolar satellite	Enhanced	0
SPEN	Golgi apparatus	Enhanced	0
SPEN	Nuclear membrane	Enhanced	0
SPEN	Mitochondria	Enhanced	0
SPEN	Nucleoli	Enhanced	0
SPEN	Nuclear speckles	Enhanced	0
SPEN	Nuclear bodies	Enhanced	0
SPEN	Mitotic chromosome	Enhanced	0
PPP1R12B	Cytosol	Approved	0
PPP1R12B	Nucleoplasm	Approved	0
PPP1R12B	Vesicles	Approved	0
PPP1R12B	Endoplasmic reticulum	Approved	0
PPP1R12B	Actin filaments	Approved	1
PPP1R12B	Plasma membrane	Approved	1
PPP1R12B	Cell Junctions	Approved	0
PPP1R12B	Focal adhesion sites	Approved	0
PPP1R12B	Centrosome	Approved	0
PPP1R12B	Centriolar satellite	Approved	0
PPP1R12B	Golgi apparatus	Approved	0
PPP1R12B	Nuclear membrane	Approved	0
PPP1R12B	Mitochondria	Approved	0
PPP1R12B	Nucleoli	Approved	0
PPP1R12B	Nuclear speckles	Approved	0
PPP1R12B	Nuclear bodies	Approved	0
PPP1R12B	Mitotic chromosome	Approved	0
MAGI3	Cytosol	Supported	0
MAGI3	Nucleoplasm	Supported	0
MAGI3	Vesicles	Supported	0
MAGI3	Endoplasmic reticulum	Supported	0
MAGI3	Actin filaments	Supported	0
MAGI3	Plasma membrane	Supported	0
MAGI3	Cell Junctions	Supported	1
MAGI3	Focal adhesion sites	Supported	0
MAGI3	Centrosome	Supported	0
MAGI3	Centriolar satellite	Supported	0
MAGI3	Golgi apparatus	Supported	0
MAGI3	Nuclear membrane	Supported	0
MAGI3	Mitochondria	Supported	0
MAGI3	Nucleoli	Supported	0
MAGI3	Nuclear speckles	Supported	0
MAGI3	Nuclear bodies	Supported	0
MAGI3	Mitotic chromosome	Supported	0
PKP1	Cytosol	Approved	0
PKP1	Nucleoplasm	Approved	1
PKP1	Vesicles	Approved	0
PKP1	Endoplasmic reticulum	Approved	0
PKP1	Actin filaments	Approved	0
PKP1	Plasma membrane	Approved	1
PKP1	Cell Junctions	Approved	0
PKP1	Focal adhesion sites	Approved	0
PKP1	Centrosome	Approved	0
PKP1	Centriolar satellite	Approved	0
PKP1	Golgi apparatus	Approved	0
PKP1	Nuclear membrane	Approved	0
PKP1	Mitochondria	Approved	0
PKP1	Nucleoli	Approved	0
PKP1	Nuclear speckles	Approved	0
PKP1	Nuclear bodies	Approved	0
PKP1	Mitotic chromosome	Approved	0
L3MBTL2	Cytosol	Approved	0
L3MBTL2	Nucleoplasm	Approved	1
L3MBTL2	Vesicles	Approved	0
L3MBTL2	Endoplasmic reticulum	Approved	0
L3MBTL2	Actin filaments	Approved	0
L3MBTL2	Plasma membrane	Approved	0
L3MBTL2	Cell Junctions	Approved	0
L3MBTL2	Focal adhesion sites	Approved	0
L3MBTL2	Centrosome	Approved	0
L3MBTL2	Centriolar satellite	Approved	0
L3MBTL2	Golgi apparatus	Approved	0
L3MBTL2	Nuclear membrane	Approved	0
L3MBTL2	Mitochondria	Approved	0
L3MBTL2	Nucleoli	Approved	0
L3MBTL2	Nuclear speckles	Approved	0
L3MBTL2	Nuclear bodies	Approved	0
L3MBTL2	Mitotic chromosome	Approved	0
COL1A1	Cytosol	Approved	0
COL1A1	Nucleoplasm	Approved	0
COL1A1	Vesicles	Approved	0
COL1A1	Endoplasmic reticulum	Approved	1
COL1A1	Actin filaments	Approved	0
COL1A1	Plasma membrane	Approved	0
COL1A1	Cell Junctions	Approved	0
COL1A1	Focal adhesion sites	Approved	0
COL1A1	Centrosome	Approved	0
COL1A1	Centriolar satellite	Approved	0
COL1A1	Golgi apparatus	Approved	0
COL1A1	Nuclear membrane	Approved	0
COL1A1	Mitochondria	Approved	0
COL1A1	Nucleoli	Approved	0
COL1A1	Nuclear speckles	Approved	0
COL1A1	Nuclear bodies	Approved	0
COL1A1	Mitotic chromosome	Approved	0
MYH1	Cytosol	Uncertain	0
MYH1	Nucleoplasm	Uncertain	0
MYH1	Vesicles	Uncertain	0
MYH1	Endoplasmic reticulum	Uncertain	0
MYH1	Actin filaments	Uncertain	0
MYH1	Plasma membrane	Uncertain	0
MYH1	Cell Junctions	Uncertain	0
MYH1	Focal adhesion sites	Uncertain	1
MYH1	Centrosome	Uncertain	0
MYH1	Centriolar satellite	Uncertain	0
MYH1	Golgi apparatus	Uncertain	0
MYH1	Nuclear membrane	Uncertain	0
MYH1	Mitochondria	Uncertain	0
MYH1	Nucleoli	Uncertain	0
MYH1	Nuclear speckles	Uncertain	0
MYH1	Nuclear bodies	Uncertain	0
MYH1	Mitotic chromosome	Uncertain	0
ING4	Cytosol	Supported	0
ING4	Nucleoplasm	Supported	1
ING4	Vesicles	Supported	0
ING4	Endoplasmic reticulum	Supported	0
ING4	Actin filaments	Supported	0
ING4	Plasma membrane	Supported	0
ING4	Cell Junctions	Supported	0
ING4	Focal adhesion sites	Supported	0
ING4	Centrosome	Supported	0
ING4	Centriolar satellite	Supported	0
ING4	Golgi apparatus	Supported	0
ING4	Nuclear membrane	Supported	0
ING4	Mitochondria	Supported	0
ING4	Nucleoli	Supported	0
ING4	Nuclear speckles	Supported	0
ING4	Nuclear bodies	Supported	0
ING4	Mitotic chromosome	Supported	0
TBP	Cytosol	Supported	0
TBP	Nucleoplasm	Supported	1
TBP	Vesicles	Supported	0
TBP	Endoplasmic reticulum	Supported	0
TBP	Actin filaments	Supported	0
TBP	Plasma membrane	Supported	0
TBP	Cell Junctions	Supported	0
TBP	Focal adhesion sites	Supported	0
TBP	Centrosome	Supported	0
TBP	Centriolar satellite	Supported	0
TBP	Golgi apparatus	Supported	0
TBP	Nuclear membrane	Supported	0
TBP	Mitochondria	Supported	0
TBP	Nucleoli	Supported	0
TBP	Nuclear speckles	Supported	0
TBP	Nuclear bodies	Supported	0
TBP	Mitotic chromosome	Supported	0
ALMS1	Cytosol	Supported	1
ALMS1	Nucleoplasm	Supported	0
ALMS1	Vesicles	Supported	0
ALMS1	Endoplasmic reticulum	Supported	0
ALMS1	Actin filaments	Supported	0
ALMS1	Plasma membrane	Supported	0
ALMS1	Cell Junctions	Supported	0
ALMS1	Focal adhesion sites	Supported	0
ALMS1	Centrosome	Supported	1
ALMS1	Centriolar satellite	Supported	0
ALMS1	Golgi apparatus	Supported	0
ALMS1	Nuclear membrane	Supported	0
ALMS1	Mitochondria	Supported	0
ALMS1	Nucleoli	Supported	0
ALMS1	Nuclear speckles	Supported	0
ALMS1	Nuclear bodies	Supported	0
ALMS1	Mitotic chromosome	Supported	0
KLF7	Cytosol	Supported	0
KLF7	Nucleoplasm	Supported	1
KLF7	Vesicles	Supported	0
KLF7	Endoplasmic reticulum	Supported	0
KLF7	Actin filaments	Supported	0
KLF7	Plasma membrane	Supported	0
KLF7	Cell Junctions	Supported	0
KLF7	Focal adhesion sites	Supported	0
KLF7	Centrosome	Supported	0
KLF7	Centriolar satellite	Supported	0
KLF7	Golgi apparatus	Supported	0
KLF7	Nuclear membrane	Supported	0
KLF7	Mitochondria	Supported	0
KLF7	Nucleoli	Supported	0
KLF7	Nuclear speckles	Supported	0
KLF7	Nuclear bodies	Supported	0
KLF7	Mitotic chromosome	Supported	0
C1orf198	Cytosol	Supported	1
C1orf198	Nucleoplasm	Supported	0
C1orf198	Vesicles	Supported	0
C1orf198	Endoplasmic reticulum	Supported	0
C1orf198	Actin filaments	Supported	0
C1orf198	Plasma membrane	Supported	0
C1orf198	Cell Junctions	Supported	0
C1orf198	Focal adhesion sites	Supported	0
C1orf198	Centrosome	Supported	0
C1orf198	Centriolar satellite	Supported	0
C1orf198	Golgi apparatus	Supported	0
C1orf198	Nuclear membrane	Supported	0
C1orf198	Mitochondria	Supported	0
C1orf198	Nucleoli	Supported	0
C1orf198	Nuclear speckles	Supported	0
C1orf198	Nuclear bodies	Supported	0
C1orf198	Mitotic chromosome	Supported	0
DENND1A	Cytosol	Approved	1
DENND1A	Nucleoplasm	Approved	0
DENND1A	Vesicles	Approved	1
DENND1A	Endoplasmic reticulum	Approved	0
DENND1A	Actin filaments	Approved	0
DENND1A	Plasma membrane	Approved	0
DENND1A	Cell Junctions	Approved	0
DENND1A	Focal adhesion sites	Approved	0
DENND1A	Centrosome	Approved	0
DENND1A	Centriolar satellite	Approved	0
DENND1A	Golgi apparatus	Approved	0
DENND1A	Nuclear membrane	Approved	0
DENND1A	Mitochondria	Approved	0
DENND1A	Nucleoli	Approved	0
DENND1A	Nuclear speckles	Approved	0
DENND1A	Nuclear bodies	Approved	0
DENND1A	Mitotic chromosome	Approved	0
KDM3B	Cytosol	Enhanced	0
KDM3B	Nucleoplasm	Enhanced	1
KDM3B	Vesicles	Enhanced	0
KDM3B	Endoplasmic reticulum	Enhanced	0
KDM3B	Actin filaments	Enhanced	0
KDM3B	Plasma membrane	Enhanced	0
KDM3B	Cell Junctions	Enhanced	0
KDM3B	Focal adhesion sites	Enhanced	0
KDM3B	Centrosome	Enhanced	0
KDM3B	Centriolar satellite	Enhanced	0
KDM3B	Golgi apparatus	Enhanced	0
KDM3B	Nuclear membrane	Enhanced	0
KDM3B	Mitochondria	Enhanced	0
KDM3B	Nucleoli	Enhanced	0
KDM3B	Nuclear speckles	Enhanced	0
KDM3B	Nuclear bodies	Enhanced	0
KDM3B	Mitotic chromosome	Enhanced	0
OBSL1	Cytosol	Approved	0
OBSL1	Nucleoplasm	Approved	0
OBSL1	Vesicles	Approved	0
OBSL1	Endoplasmic reticulum	Approved	0
OBSL1	Actin filaments	Approved	0
OBSL1	Plasma membrane	Approved	0
OBSL1	Cell Junctions	Approved	0
OBSL1	Focal adhesion sites	Approved	0
OBSL1	Centrosome	Approved	1
OBSL1	Centriolar satellite	Approved	0
OBSL1	Golgi apparatus	Approved	0
OBSL1	Nuclear membrane	Approved	0
OBSL1	Mitochondria	Approved	0
OBSL1	Nucleoli	Approved	0
OBSL1	Nuclear speckles	Approved	0
OBSL1	Nuclear bodies	Approved	0
OBSL1	Mitotic chromosome	Approved	0
SNRPB	Cytosol	Supported	0
SNRPB	Nucleoplasm	Supported	1
SNRPB	Vesicles	Supported	0
SNRPB	Endoplasmic reticulum	Supported	0
SNRPB	Actin filaments	Supported	0
SNRPB	Plasma membrane	Supported	0
SNRPB	Cell Junctions	Supported	0
SNRPB	Focal adhesion sites	Supported	0
SNRPB	Centrosome	Supported	0
SNRPB	Centriolar satellite	Supported	0
SNRPB	Golgi apparatus	Supported	0
SNRPB	Nuclear membrane	Supported	0
SNRPB	Mitochondria	Supported	0
SNRPB	Nucleoli	Supported	0
SNRPB	Nuclear speckles	Supported	0
SNRPB	Nuclear bodies	Supported	0
SNRPB	Mitotic chromosome	Supported	0
MACF1	Cytosol	Supported	0
MACF1	Nucleoplasm	Supported	0
MACF1	Vesicles	Supported	0
MACF1	Endoplasmic reticulum	Supported	0
MACF1	Actin filaments	Supported	1
MACF1	Plasma membrane	Supported	1
MACF1	Cell Junctions	Supported	0
MACF1	Focal adhesion sites	Supported	0
MACF1	Centrosome	Supported	0
MACF1	Centriolar satellite	Supported	0
MACF1	Golgi apparatus	Supported	0
MACF1	Nuclear membrane	Supported	0
MACF1	Mitochondria	Supported	0
MACF1	Nucleoli	Supported	0
MACF1	Nuclear speckles	Supported	0
MACF1	Nuclear bodies	Supported	0
MACF1	Mitotic chromosome	Supported	0
GATA5	Cytosol	Approved	0
GATA5	Nucleoplasm	Approved	1
GATA5	Vesicles	Approved	0
GATA5	Endoplasmic reticulum	Approved	0
GATA5	Actin filaments	Approved	0
GATA5	Plasma membrane	Approved	0
GATA5	Cell Junctions	Approved	0
GATA5	Focal adhesion sites	Approved	0
GATA5	Centrosome	Approved	0
GATA5	Centriolar satellite	Approved	0
GATA5	Golgi apparatus	Approved	0
GATA5	Nuclear membrane	Approved	0
GATA5	Mitochondria	Approved	0
GATA5	Nucleoli	Approved	0
GATA5	Nuclear speckles	Approved	0
GATA5	Nuclear bodies	Approved	0
GATA5	Mitotic chromosome	Approved	0
PDZD2	Cytosol	Supported	1
PDZD2	Nucleoplasm	Supported	0
PDZD2	Vesicles	Supported	0
PDZD2	Endoplasmic reticulum	Supported	0
PDZD2	Actin filaments	Supported	0
PDZD2	Plasma membrane	Supported	1
PDZD2	Cell Junctions	Supported	0
PDZD2	Focal adhesion sites	Supported	0
PDZD2	Centrosome	Supported	0
PDZD2	Centriolar satellite	Supported	0
PDZD2	Golgi apparatus	Supported	0
PDZD2	Nuclear membrane	Supported	0
PDZD2	Mitochondria	Supported	0
PDZD2	Nucleoli	Supported	0
PDZD2	Nuclear speckles	Supported	0
PDZD2	Nuclear bodies	Supported	0
PDZD2	Mitotic chromosome	Supported	0
TRPM1	Cytosol	Uncertain	0
TRPM1	Nucleoplasm	Uncertain	0
TRPM1	Vesicles	Uncertain	0
TRPM1	Endoplasmic reticulum	Uncertain	0
TRPM1	Actin filaments	Uncertain	0
TRPM1	Plasma membrane	Uncertain	0
TRPM1	Cell Junctions	Uncertain	0
TRPM1	Focal adhesion sites	Uncertain	0
TRPM1	Centrosome	Uncertain	0
TRPM1	Centriolar satellite	Uncertain	1
TRPM1	Golgi apparatus	Uncertain	0
TRPM1	Nuclear membrane	Uncertain	0
TRPM1	Mitochondria	Uncertain	0
TRPM1	Nucleoli	Uncertain	0
TRPM1	Nuclear speckles	Uncertain	0
TRPM1	Nuclear bodies	Uncertain	0
TRPM1	Mitotic chromosome	Uncertain	0
DBNL	Cytosol	Supported	0
DBNL	Nucleoplasm	Supported	0
DBNL	Vesicles	Supported	1
DBNL	Endoplasmic reticulum	Supported	0
DBNL	Actin filaments	Supported	0
DBNL	Plasma membrane	Supported	1
DBNL	Cell Junctions	Supported	0
DBNL	Focal adhesion sites	Supported	0
DBNL	Centrosome	Supported	0
DBNL	Centriolar satellite	Supported	0
DBNL	Golgi apparatus	Supported	0
DBNL	Nuclear membrane	Supported	0
DBNL	Mitochondria	Supported	0
DBNL	Nucleoli	Supported	0
DBNL	Nuclear speckles	Supported	0
DBNL	Nuclear bodies	Supported	0
DBNL	Mitotic chromosome	Supported	0
UNC13C	Cytosol	Approved	0
UNC13C	Nucleoplasm	Approved	0
UNC13C	Vesicles	Approved	1
UNC13C	Endoplasmic reticulum	Approved	0
UNC13C	Actin filaments	Approved	0
UNC13C	Plasma membrane	Approved	0
UNC13C	Cell Junctions	Approved	0
UNC13C	Focal adhesion sites	Approved	0
UNC13C	Centrosome	Approved	0
UNC13C	Centriolar satellite	Approved	0
UNC13C	Golgi apparatus	Approved	0
UNC13C	Nuclear membrane	Approved	0
UNC13C	Mitochondria	Approved	0
UNC13C	Nucleoli	Approved	0
UNC13C	Nuclear speckles	Approved	0
UNC13C	Nuclear bodies	Approved	0
UNC13C	Mitotic chromosome	Approved	0
COL2A1	Cytosol	Approved	0
COL2A1	Nucleoplasm	Approved	1
COL2A1	Vesicles	Approved	0
COL2A1	Endoplasmic reticulum	Approved	0
COL2A1	Actin filaments	Approved	0
COL2A1	Plasma membrane	Approved	0
COL2A1	Cell Junctions	Approved	0
COL2A1	Focal adhesion sites	Approved	0
COL2A1	Centrosome	Approved	0
COL2A1	Centriolar satellite	Approved	0
COL2A1	Golgi apparatus	Approved	0
COL2A1	Nuclear membrane	Approved	0
COL2A1	Mitochondria	Approved	0
COL2A1	Nucleoli	Approved	0
COL2A1	Nuclear speckles	Approved	0
COL2A1	Nuclear bodies	Approved	0
COL2A1	Mitotic chromosome	Approved	0
P3H4	Cytosol	Approved	0
P3H4	Nucleoplasm	Approved	0
P3H4	Vesicles	Approved	1
P3H4	Endoplasmic reticulum	Approved	1
P3H4	Actin filaments	Approved	0
P3H4	Plasma membrane	Approved	0
P3H4	Cell Junctions	Approved	0
P3H4	Focal adhesion sites	Approved	0
P3H4	Centrosome	Approved	0
P3H4	Centriolar satellite	Approved	0
P3H4	Golgi apparatus	Approved	0
P3H4	Nuclear membrane	Approved	0
P3H4	Mitochondria	Approved	0
P3H4	Nucleoli	Approved	0
P3H4	Nuclear speckles	Approved	0
P3H4	Nuclear bodies	Approved	0
P3H4	Mitotic chromosome	Approved	0
FRMD4A	Cytosol	Approved	0
FRMD4A	Nucleoplasm	Approved	0
FRMD4A	Vesicles	Approved	0
FRMD4A	Endoplasmic reticulum	Approved	0
FRMD4A	Actin filaments	Approved	0
FRMD4A	Plasma membrane	Approved	0
FRMD4A	Cell Junctions	Approved	0
FRMD4A	Focal adhesion sites	Approved	0
FRMD4A	Centrosome	Approved	0
FRMD4A	Centriolar satellite	Approved	0
FRMD4A	Golgi apparatus	Approved	1
FRMD4A	Nuclear membrane	Approved	0
FRMD4A	Mitochondria	Approved	0
FRMD4A	Nucleoli	Approved	0
FRMD4A	Nuclear speckles	Approved	0
FRMD4A	Nuclear bodies	Approved	0
FRMD4A	Mitotic chromosome	Approved	0
FEZF2	Cytosol	Approved	0
FEZF2	Nucleoplasm	Approved	1
FEZF2	Vesicles	Approved	1
FEZF2	Endoplasmic reticulum	Approved	0
FEZF2	Actin filaments	Approved	0
FEZF2	Plasma membrane	Approved	0
FEZF2	Cell Junctions	Approved	0
FEZF2	Focal adhesion sites	Approved	0
FEZF2	Centrosome	Approved	0
FEZF2	Centriolar satellite	Approved	0
FEZF2	Golgi apparatus	Approved	0
FEZF2	Nuclear membrane	Approved	0
FEZF2	Mitochondria	Approved	0
FEZF2	Nucleoli	Approved	0
FEZF2	Nuclear speckles	Approved	0
FEZF2	Nuclear bodies	Approved	0
FEZF2	Mitotic chromosome	Approved	0
TTC39B	Cytosol	Approved	0
TTC39B	Nucleoplasm	Approved	0
TTC39B	Vesicles	Approved	0
TTC39B	Endoplasmic reticulum	Approved	1
TTC39B	Actin filaments	Approved	0
TTC39B	Plasma membrane	Approved	0
TTC39B	Cell Junctions	Approved	0
TTC39B	Focal adhesion sites	Approved	0
TTC39B	Centrosome	Approved	0
TTC39B	Centriolar satellite	Approved	0
TTC39B	Golgi apparatus	Approved	0
TTC39B	Nuclear membrane	Approved	0
TTC39B	Mitochondria	Approved	0
TTC39B	Nucleoli	Approved	0
TTC39B	Nuclear speckles	Approved	0
TTC39B	Nuclear bodies	Approved	0
TTC39B	Mitotic chromosome	Approved	0
FAM161B	Cytosol	Approved	0
FAM161B	Nucleoplasm	Approved	1
FAM161B	Vesicles	Approved	0
FAM161B	Endoplasmic reticulum	Approved	0
FAM161B	Actin filaments	Approved	0
FAM161B	Plasma membrane	Approved	1
FAM161B	Cell Junctions	Approved	0
FAM161B	Focal adhesion sites	Approved	0
FAM161B	Centrosome	Approved	0
FAM161B	Centriolar satellite	Approved	0
FAM161B	Golgi apparatus	Approved	0
FAM161B	Nuclear membrane	Approved	0
FAM161B	Mitochondria	Approved	0
FAM161B	Nucleoli	Approved	0
FAM161B	Nuclear speckles	Approved	0
FAM161B	Nuclear bodies	Approved	0
FAM161B	Mitotic chromosome	Approved	0
CACNA1D	Cytosol	Approved	0
CACNA1D	Nucleoplasm	Approved	0
CACNA1D	Vesicles	Approved	0
CACNA1D	Endoplasmic reticulum	Approved	0
CACNA1D	Actin filaments	Approved	0
CACNA1D	Plasma membrane	Approved	0
CACNA1D	Cell Junctions	Approved	0
CACNA1D	Focal adhesion sites	Approved	0
CACNA1D	Centrosome	Approved	0
CACNA1D	Centriolar satellite	Approved	0
CACNA1D	Golgi apparatus	Approved	0
CACNA1D	Nuclear membrane	Approved	1
CACNA1D	Mitochondria	Approved	0
CACNA1D	Nucleoli	Approved	0
CACNA1D	Nuclear speckles	Approved	0
CACNA1D	Nuclear bodies	Approved	0
CACNA1D	Mitotic chromosome	Approved	0
EPB41	Cytosol	Supported	0
EPB41	Nucleoplasm	Supported	0
EPB41	Vesicles	Supported	0
EPB41	Endoplasmic reticulum	Supported	0
EPB41	Actin filaments	Supported	0
EPB41	Plasma membrane	Supported	1
EPB41	Cell Junctions	Supported	1
EPB41	Focal adhesion sites	Supported	0
EPB41	Centrosome	Supported	0
EPB41	Centriolar satellite	Supported	0
EPB41	Golgi apparatus	Supported	0
EPB41	Nuclear membrane	Supported	0
EPB41	Mitochondria	Supported	0
EPB41	Nucleoli	Supported	0
EPB41	Nuclear speckles	Supported	0
EPB41	Nuclear bodies	Supported	0
EPB41	Mitotic chromosome	Supported	0
TNNI1	Cytosol	Uncertain	0
TNNI1	Nucleoplasm	Uncertain	1
TNNI1	Vesicles	Uncertain	0
TNNI1	Endoplasmic reticulum	Uncertain	0
TNNI1	Actin filaments	Uncertain	0
TNNI1	Plasma membrane	Uncertain	0
TNNI1	Cell Junctions	Uncertain	0
TNNI1	Focal adhesion sites	Uncertain	0
TNNI1	Centrosome	Uncertain	0
TNNI1	Centriolar satellite	Uncertain	0
TNNI1	Golgi apparatus	Uncertain	0
TNNI1	Nuclear membrane	Uncertain	0
TNNI1	Mitochondria	Uncertain	0
TNNI1	Nucleoli	Uncertain	0
TNNI1	Nuclear speckles	Uncertain	0
TNNI1	Nuclear bodies	Uncertain	0
TNNI1	Mitotic chromosome	Uncertain	0
PCNT	Cytosol	Supported	0
PCNT	Nucleoplasm	Supported	0
PCNT	Vesicles	Supported	0
PCNT	Endoplasmic reticulum	Supported	0
PCNT	Actin filaments	Supported	0
PCNT	Plasma membrane	Supported	0
PCNT	Cell Junctions	Supported	0
PCNT	Focal adhesion sites	Supported	0
PCNT	Centrosome	Supported	1
PCNT	Centriolar satellite	Supported	0
PCNT	Golgi apparatus	Supported	0
PCNT	Nuclear membrane	Supported	0
PCNT	Mitochondria	Supported	0
PCNT	Nucleoli	Supported	0
PCNT	Nuclear speckles	Supported	0
PCNT	Nuclear bodies	Supported	0
PCNT	Mitotic chromosome	Supported	0
RUSC1	Cytosol	Enhanced	1
RUSC1	Nucleoplasm	Enhanced	0
RUSC1	Vesicles	Enhanced	0
RUSC1	Endoplasmic reticulum	Enhanced	0
RUSC1	Actin filaments	Enhanced	0
RUSC1	Plasma membrane	Enhanced	0
RUSC1	Cell Junctions	Enhanced	0
RUSC1	Focal adhesion sites	Enhanced	0
RUSC1	Centrosome	Enhanced	0
RUSC1	Centriolar satellite	Enhanced	0
RUSC1	Golgi apparatus	Enhanced	0
RUSC1	Nuclear membrane	Enhanced	0
RUSC1	Mitochondria	Enhanced	0
RUSC1	Nucleoli	Enhanced	0
RUSC1	Nuclear speckles	Enhanced	0
RUSC1	Nuclear bodies	Enhanced	0
RUSC1	Mitotic chromosome	Enhanced	0
SPATA18	Cytosol	Supported	0
SPATA18	Nucleoplasm	Supported	0
SPATA18	Vesicles	Supported	0
SPATA18	Endoplasmic reticulum	Supported	0
SPATA18	Actin filaments	Supported	0
SPATA18	Plasma membrane	Supported	0
SPATA18	Cell Junctions	Supported	0
SPATA18	Focal adhesion sites	Supported	0
SPATA18	Centrosome	Supported	0
SPATA18	Centriolar satellite	Supported	0
SPATA18	Golgi apparatus	Supported	0
SPATA18	Nuclear membrane	Supported	0
SPATA18	Mitochondria	Supported	1
SPATA18	Nucleoli	Supported	0
SPATA18	Nuclear speckles	Supported	0
SPATA18	Nuclear bodies	Supported	0
SPATA18	Mitotic chromosome	Supported	0
YEATS2	Cytosol	Approved	0
YEATS2	Nucleoplasm	Approved	1
YEATS2	Vesicles	Approved	0
YEATS2	Endoplasmic reticulum	Approved	0
YEATS2	Actin filaments	Approved	0
YEATS2	Plasma membrane	Approved	0
YEATS2	Cell Junctions	Approved	0
YEATS2	Focal adhesion sites	Approved	0
YEATS2	Centrosome	Approved	0
YEATS2	Centriolar satellite	Approved	0
YEATS2	Golgi apparatus	Approved	0
YEATS2	Nuclear membrane	Approved	0
YEATS2	Mitochondria	Approved	0
YEATS2	Nucleoli	Approved	0
YEATS2	Nuclear speckles	Approved	0
YEATS2	Nuclear bodies	Approved	0
YEATS2	Mitotic chromosome	Approved	0
ZHX1	Cytosol	Supported	0
ZHX1	Nucleoplasm	Supported	1
ZHX1	Vesicles	Supported	0
ZHX1	Endoplasmic reticulum	Supported	0
ZHX1	Actin filaments	Supported	0
ZHX1	Plasma membrane	Supported	0
ZHX1	Cell Junctions	Supported	0
ZHX1	Focal adhesion sites	Supported	0
ZHX1	Centrosome	Supported	0
ZHX1	Centriolar satellite	Supported	0
ZHX1	Golgi apparatus	Supported	0
ZHX1	Nuclear membrane	Supported	0
ZHX1	Mitochondria	Supported	0
ZHX1	Nucleoli	Supported	0
ZHX1	Nuclear speckles	Supported	0
ZHX1	Nuclear bodies	Supported	0
ZHX1	Mitotic chromosome	Supported	0
VWA3B	Cytosol	Approved	1
VWA3B	Nucleoplasm	Approved	1
VWA3B	Vesicles	Approved	0
VWA3B	Endoplasmic reticulum	Approved	0
VWA3B	Actin filaments	Approved	0
VWA3B	Plasma membrane	Approved	0
VWA3B	Cell Junctions	Approved	0
VWA3B	Focal adhesion sites	Approved	0
VWA3B	Centrosome	Approved	0
VWA3B	Centriolar satellite	Approved	0
VWA3B	Golgi apparatus	Approved	0
VWA3B	Nuclear membrane	Approved	0
VWA3B	Mitochondria	Approved	0
VWA3B	Nucleoli	Approved	0
VWA3B	Nuclear speckles	Approved	0
VWA3B	Nuclear bodies	Approved	0
VWA3B	Mitotic chromosome	Approved	0
ZHX3	Cytosol	Supported	0
ZHX3	Nucleoplasm	Supported	1
ZHX3	Vesicles	Supported	0
ZHX3	Endoplasmic reticulum	Supported	0
ZHX3	Actin filaments	Supported	0
ZHX3	Plasma membrane	Supported	0
ZHX3	Cell Junctions	Supported	0
ZHX3	Focal adhesion sites	Supported	0
ZHX3	Centrosome	Supported	0
ZHX3	Centriolar satellite	Supported	0
ZHX3	Golgi apparatus	Supported	0
ZHX3	Nuclear membrane	Supported	0
ZHX3	Mitochondria	Supported	0
ZHX3	Nucleoli	Supported	0
ZHX3	Nuclear speckles	Supported	0
ZHX3	Nuclear bodies	Supported	0
ZHX3	Mitotic chromosome	Supported	0
TMEM94	Cytosol	Supported	0
TMEM94	Nucleoplasm	Supported	1
TMEM94	Vesicles	Supported	0
TMEM94	Endoplasmic reticulum	Supported	0
TMEM94	Actin filaments	Supported	0
TMEM94	Plasma membrane	Supported	0
TMEM94	Cell Junctions	Supported	0
TMEM94	Focal adhesion sites	Supported	0
TMEM94	Centrosome	Supported	0
TMEM94	Centriolar satellite	Supported	0
TMEM94	Golgi apparatus	Supported	0
TMEM94	Nuclear membrane	Supported	0
TMEM94	Mitochondria	Supported	0
TMEM94	Nucleoli	Supported	0
TMEM94	Nuclear speckles	Supported	0
TMEM94	Nuclear bodies	Supported	0
TMEM94	Mitotic chromosome	Supported	0
NRIP1	Cytosol	Supported	0
NRIP1	Nucleoplasm	Supported	1
NRIP1	Vesicles	Supported	0
NRIP1	Endoplasmic reticulum	Supported	0
NRIP1	Actin filaments	Supported	0
NRIP1	Plasma membrane	Supported	0
NRIP1	Cell Junctions	Supported	0
NRIP1	Focal adhesion sites	Supported	0
NRIP1	Centrosome	Supported	0
NRIP1	Centriolar satellite	Supported	0
NRIP1	Golgi apparatus	Supported	0
NRIP1	Nuclear membrane	Supported	0
NRIP1	Mitochondria	Supported	0
NRIP1	Nucleoli	Supported	1
NRIP1	Nuclear speckles	Supported	0
NRIP1	Nuclear bodies	Supported	0
NRIP1	Mitotic chromosome	Supported	0
TMEM132E	Cytosol	Approved	0
TMEM132E	Nucleoplasm	Approved	1
TMEM132E	Vesicles	Approved	0
TMEM132E	Endoplasmic reticulum	Approved	0
TMEM132E	Actin filaments	Approved	0
TMEM132E	Plasma membrane	Approved	0
TMEM132E	Cell Junctions	Approved	0
TMEM132E	Focal adhesion sites	Approved	0
TMEM132E	Centrosome	Approved	0
TMEM132E	Centriolar satellite	Approved	0
TMEM132E	Golgi apparatus	Approved	1
TMEM132E	Nuclear membrane	Approved	0
TMEM132E	Mitochondria	Approved	0
TMEM132E	Nucleoli	Approved	0
TMEM132E	Nuclear speckles	Approved	0
TMEM132E	Nuclear bodies	Approved	0
TMEM132E	Mitotic chromosome	Approved	0
INSIG1	Cytosol	Uncertain	0
INSIG1	Nucleoplasm	Uncertain	0
INSIG1	Vesicles	Uncertain	1
INSIG1	Endoplasmic reticulum	Uncertain	0
INSIG1	Actin filaments	Uncertain	0
INSIG1	Plasma membrane	Uncertain	0
INSIG1	Cell Junctions	Uncertain	0
INSIG1	Focal adhesion sites	Uncertain	0
INSIG1	Centrosome	Uncertain	0
INSIG1	Centriolar satellite	Uncertain	0
INSIG1	Golgi apparatus	Uncertain	0
INSIG1	Nuclear membrane	Uncertain	0
INSIG1	Mitochondria	Uncertain	0
INSIG1	Nucleoli	Uncertain	0
INSIG1	Nuclear speckles	Uncertain	0
INSIG1	Nuclear bodies	Uncertain	0
INSIG1	Mitotic chromosome	Uncertain	0
SLX4	Cytosol	Supported	0
SLX4	Nucleoplasm	Supported	1
SLX4	Vesicles	Supported	0
SLX4	Endoplasmic reticulum	Supported	0
SLX4	Actin filaments	Supported	0
SLX4	Plasma membrane	Supported	0
SLX4	Cell Junctions	Supported	0
SLX4	Focal adhesion sites	Supported	0
SLX4	Centrosome	Supported	0
SLX4	Centriolar satellite	Supported	0
SLX4	Golgi apparatus	Supported	0
SLX4	Nuclear membrane	Supported	0
SLX4	Mitochondria	Supported	0
SLX4	Nucleoli	Supported	0
SLX4	Nuclear speckles	Supported	0
SLX4	Nuclear bodies	Supported	0
SLX4	Mitotic chromosome	Supported	0
WDSUB1	Cytosol	Approved	0
WDSUB1	Nucleoplasm	Approved	0
WDSUB1	Vesicles	Approved	0
WDSUB1	Endoplasmic reticulum	Approved	0
WDSUB1	Actin filaments	Approved	0
WDSUB1	Plasma membrane	Approved	0
WDSUB1	Cell Junctions	Approved	0
WDSUB1	Focal adhesion sites	Approved	0
WDSUB1	Centrosome	Approved	0
WDSUB1	Centriolar satellite	Approved	0
WDSUB1	Golgi apparatus	Approved	0
WDSUB1	Nuclear membrane	Approved	0
WDSUB1	Mitochondria	Approved	0
WDSUB1	Nucleoli	Approved	1
WDSUB1	Nuclear speckles	Approved	0
WDSUB1	Nuclear bodies	Approved	0
WDSUB1	Mitotic chromosome	Approved	0
SRGAP3	Cytosol	Approved	1
SRGAP3	Nucleoplasm	Approved	0
SRGAP3	Vesicles	Approved	0
SRGAP3	Endoplasmic reticulum	Approved	0
SRGAP3	Actin filaments	Approved	0
SRGAP3	Plasma membrane	Approved	0
SRGAP3	Cell Junctions	Approved	0
SRGAP3	Focal adhesion sites	Approved	0
SRGAP3	Centrosome	Approved	0
SRGAP3	Centriolar satellite	Approved	0
SRGAP3	Golgi apparatus	Approved	0
SRGAP3	Nuclear membrane	Approved	0
SRGAP3	Mitochondria	Approved	0
SRGAP3	Nucleoli	Approved	0
SRGAP3	Nuclear speckles	Approved	0
SRGAP3	Nuclear bodies	Approved	0
SRGAP3	Mitotic chromosome	Approved	0
PRPF40A	Cytosol	Enhanced	0
PRPF40A	Nucleoplasm	Enhanced	0
PRPF40A	Vesicles	Enhanced	0
PRPF40A	Endoplasmic reticulum	Enhanced	0
PRPF40A	Actin filaments	Enhanced	0
PRPF40A	Plasma membrane	Enhanced	0
PRPF40A	Cell Junctions	Enhanced	0
PRPF40A	Focal adhesion sites	Enhanced	0
PRPF40A	Centrosome	Enhanced	0
PRPF40A	Centriolar satellite	Enhanced	0
PRPF40A	Golgi apparatus	Enhanced	0
PRPF40A	Nuclear membrane	Enhanced	0
PRPF40A	Mitochondria	Enhanced	0
PRPF40A	Nucleoli	Enhanced	0
PRPF40A	Nuclear speckles	Enhanced	1
PRPF40A	Nuclear bodies	Enhanced	0
PRPF40A	Mitotic chromosome	Enhanced	0
ARHGAP11A	Cytosol	Approved	1
ARHGAP11A	Nucleoplasm	Approved	0
ARHGAP11A	Vesicles	Approved	0
ARHGAP11A	Endoplasmic reticulum	Approved	0
ARHGAP11A	Actin filaments	Approved	0
ARHGAP11A	Plasma membrane	Approved	0
ARHGAP11A	Cell Junctions	Approved	0
ARHGAP11A	Focal adhesion sites	Approved	0
ARHGAP11A	Centrosome	Approved	0
ARHGAP11A	Centriolar satellite	Approved	0
ARHGAP11A	Golgi apparatus	Approved	0
ARHGAP11A	Nuclear membrane	Approved	0
ARHGAP11A	Mitochondria	Approved	0
ARHGAP11A	Nucleoli	Approved	0
ARHGAP11A	Nuclear speckles	Approved	0
ARHGAP11A	Nuclear bodies	Approved	0
ARHGAP11A	Mitotic chromosome	Approved	0
GPRASP1	Cytosol	Supported	1
GPRASP1	Nucleoplasm	Supported	0
GPRASP1	Vesicles	Supported	0
GPRASP1	Endoplasmic reticulum	Supported	0
GPRASP1	Actin filaments	Supported	0
GPRASP1	Plasma membrane	Supported	0
GPRASP1	Cell Junctions	Supported	0
GPRASP1	Focal adhesion sites	Supported	0
GPRASP1	Centrosome	Supported	0
GPRASP1	Centriolar satellite	Supported	0
GPRASP1	Golgi apparatus	Supported	0
GPRASP1	Nuclear membrane	Supported	0
GPRASP1	Mitochondria	Supported	0
GPRASP1	Nucleoli	Supported	0
GPRASP1	Nuclear speckles	Supported	0
GPRASP1	Nuclear bodies	Supported	0
GPRASP1	Mitotic chromosome	Supported	0
TRIM27	Cytosol	Approved	0
TRIM27	Nucleoplasm	Approved	0
TRIM27	Vesicles	Approved	0
TRIM27	Endoplasmic reticulum	Approved	0
TRIM27	Actin filaments	Approved	0
TRIM27	Plasma membrane	Approved	0
TRIM27	Cell Junctions	Approved	0
TRIM27	Focal adhesion sites	Approved	0
TRIM27	Centrosome	Approved	0
TRIM27	Centriolar satellite	Approved	0
TRIM27	Golgi apparatus	Approved	0
TRIM27	Nuclear membrane	Approved	0
TRIM27	Mitochondria	Approved	0
TRIM27	Nucleoli	Approved	1
TRIM27	Nuclear speckles	Approved	0
TRIM27	Nuclear bodies	Approved	0
TRIM27	Mitotic chromosome	Approved	0
COL28A1	Cytosol	Approved	1
COL28A1	Nucleoplasm	Approved	0
COL28A1	Vesicles	Approved	0
COL28A1	Endoplasmic reticulum	Approved	0
COL28A1	Actin filaments	Approved	0
COL28A1	Plasma membrane	Approved	0
COL28A1	Cell Junctions	Approved	0
COL28A1	Focal adhesion sites	Approved	0
COL28A1	Centrosome	Approved	0
COL28A1	Centriolar satellite	Approved	0
COL28A1	Golgi apparatus	Approved	0
COL28A1	Nuclear membrane	Approved	0
COL28A1	Mitochondria	Approved	0
COL28A1	Nucleoli	Approved	0
COL28A1	Nuclear speckles	Approved	0
COL28A1	Nuclear bodies	Approved	0
COL28A1	Mitotic chromosome	Approved	0
SCRT1	Cytosol	Supported	0
SCRT1	Nucleoplasm	Supported	0
SCRT1	Vesicles	Supported	0
SCRT1	Endoplasmic reticulum	Supported	0
SCRT1	Actin filaments	Supported	0
SCRT1	Plasma membrane	Supported	0
SCRT1	Cell Junctions	Supported	0
SCRT1	Focal adhesion sites	Supported	0
SCRT1	Centrosome	Supported	0
SCRT1	Centriolar satellite	Supported	0
SCRT1	Golgi apparatus	Supported	0
SCRT1	Nuclear membrane	Supported	0
SCRT1	Mitochondria	Supported	0
SCRT1	Nucleoli	Supported	0
SCRT1	Nuclear speckles	Supported	0
SCRT1	Nuclear bodies	Supported	1
SCRT1	Mitotic chromosome	Supported	0
MYH4	Cytosol	Uncertain	0
MYH4	Nucleoplasm	Uncertain	0
MYH4	Vesicles	Uncertain	0
MYH4	Endoplasmic reticulum	Uncertain	0
MYH4	Actin filaments	Uncertain	0
MYH4	Plasma membrane	Uncertain	0
MYH4	Cell Junctions	Uncertain	0
MYH4	Focal adhesion sites	Uncertain	1
MYH4	Centrosome	Uncertain	0
MYH4	Centriolar satellite	Uncertain	0
MYH4	Golgi apparatus	Uncertain	0
MYH4	Nuclear membrane	Uncertain	0
MYH4	Mitochondria	Uncertain	0
MYH4	Nucleoli	Uncertain	0
MYH4	Nuclear speckles	Uncertain	0
MYH4	Nuclear bodies	Uncertain	0
MYH4	Mitotic chromosome	Uncertain	0
NOL12	Cytosol	Approved	0
NOL12	Nucleoplasm	Approved	0
NOL12	Vesicles	Approved	0
NOL12	Endoplasmic reticulum	Approved	0
NOL12	Actin filaments	Approved	0
NOL12	Plasma membrane	Approved	0
NOL12	Cell Junctions	Approved	0
NOL12	Focal adhesion sites	Approved	0
NOL12	Centrosome	Approved	0
NOL12	Centriolar satellite	Approved	0
NOL12	Golgi apparatus	Approved	0
NOL12	Nuclear membrane	Approved	0
NOL12	Mitochondria	Approved	0
NOL12	Nucleoli	Approved	1
NOL12	Nuclear speckles	Approved	0
NOL12	Nuclear bodies	Approved	0
NOL12	Mitotic chromosome	Approved	1

## Sheet: Figure4.A
Grouped
group	1	2	3	4	5	6	7	8	9	10	11	12	13	14	15	16	17	18	19	20	21	22	23	24	25	26	27	28	29	30	31	32	33	34	35	36	37	38	39	40	41	42	43	44	45	46	47	48	49
ARF	0.00797759	0.00797759	0.00797759	0.00797759	0.00797759	0.00797759	0.00797759	0.00797759	0.00797759	0.00797759	0.00797759	0.00797759	0.00797759	0.00797759	0.00797759	0.00797759	0.00797759	0.00797759	0.00797759	0.00797759	0.00797759	0.00797759	0.00797759	0.00797759	0.00797759	0.00797759	0.00797759	0.00797759	0.00797759	0.00797759	0.00797759	0.00797759	0.00797759	0.00797759	0.00797759	0.00797759	0.00797759	0.00797759	0.00797759	0.00797759	0.00797759	0.00797759	0.00797759	0.00797759	0.00797759	0.0039888	0.0039888	0.0039888	0.0039888
Healthy	0.010396	0.010396	0.010396	0.010396	0.010396	0.010396	0.010396	0.010396	0.010396	0.010396	0.010396	0.010396	0.010396	0.010396	0.010396	0.010396	0.010396	0.010396	0.010396	0.010396	0.010396	0.010396	0.010396	0.010396	0.010396	0.010396	0.010396	0.010396	0.010396	0.010396	0.010396	0.010396	0.010396	0.010396	0.010396	0.010396	0.010396	0.010396	0.010396	0.010396	0.010396	0.010396	0.010396	0.010396	0.010396	0.0296136	0.0296136	0.0296136	0.0296136
Individual
group	1	2	3	4	5	6	7	8	9	10	11	12	13	14	15	16	17	18	19	20	21	22	23	24	25	26	27	28	29	30	31	32	33	34	35	36	37	38	39	40	41	42	43	44	45	46	47	48	49
ARF	0.273947	0.273947	0.273947	0.273947	0.273947	0.273947	0.273947	0.273947	0.273947	0.273947	0.273947	0.273947	0.273947	0.273947	0.273947	0.273947	0.273947	0.273947	0.273947	0.273947	0.273947	0.273947	0.273947	0.273947	0.273947	0.273947	0.273947	0.273947	0.273947	0.273947	0.273947	0.273947	0.273947	0.273947	0.273947	0.273947	0.273947	0.273947	0.273947	0.273947	0.273947	0.273947	0.273947	0.273947	0.273947	0.3648	0.3648	0.3648	0.3648
Healthy	0	0	0	0	0	0	0	0	0	0	0	0	0	0	0	0	0	0	0	0	0	0	0	0	0	0	0	0	0	0	0	0	0	0	0	0	0	0	0	0	0	0	0	0	0	0.21047	0.21047	0.21047	0.21047
ARF	0.242324	0.242324	0.242324	0.242324	0.242324	0.242324	0.242324	0.242324	0.242324	0.242324	0.242324	0.242324	0.242324	0.242324	0.242324	0.242324	0.242324	0.242324	0.242324	0.242324	0.242324	0.242324	0.242324	0.242324	0.242324	0.242324	0.242324	0.242324	0.242324	0.242324	0.242324	0.242324	0.242324	0.242324	0.242324	0.242324	0.242324	0.242324	0.242324	0.242324	0.242324	0.242324	0.242324	0.242324	0.242324	0.121162	0.121162	0.121162	0.121162
Healthy	0	0	0	0	0	0	0	0	0	0	0	0	0	0	0	0	0	0	0	0	0	0	0	0	0	0	0	0	0	0	0	0	0	0	0	0	0	0	0	0	0	0	0	0	0	0	0	0	0
ARF	0	0	0	0	0	0	0	0	0	0	0	0	0	0	0	0	0	0	0	0	0	0	0	0	0	0	0	0	0	0	0	0	0	0	0	0	0	0	0	0	0	0	0	0	0	0.200125	0.200125	0.200125	0.200125
Healthy	0	0	0	0	0	0	0	0	0	0	0	0	0	0	0	0	0	0	0	0	0	0	0	0	0	0	0	0	0	0	0	0	0	0	0	0	0	0	0	0	0	0	0	0	0	0	0	0	0
ARF	0	0	0	0	0	0	0	0	0	0	0	0	0	0	0	0	0	0	0	0	0	0	0	0	0	0	0	0	0	0	0	0	0	0	0	0	0	0	0	0	0	0	0	0	0	0	0	0	0
ARF	0	0	0	0	0	0	0	0	0	0	0	0	0	0	0	0	0	0	0	0	0	0	0	0	0	0	0	0	0	0	0	0	0	0	0	0	0	0	0	0	0	0	0	0	0	0	0	0	0
ARF	0	0	0	0	0	0	0	0	0	0	0	0	0	0	0	0	0	0	0	0	0	0	0	0	0	0	0	0	0	0	0	0	0	0	0	0	0	0	0	0	0	0	0	0	0	0	0	0	0
ARF	0	0	0	0	0	0	0	0	0	0	0	0	0	0	0	0	0	0	0	0	0	0	0	0	0	0	0	0	0	0	0	0	0	0	0	0	0	0	0	0	0	0	0	0	0	0	0	0	0
ARF	0.140279	0.140279	0.140279	0.140279	0.140279	0.140279	0.140279	0.140279	0.140279	0.140279	0.140279	0.140279	0.140279	0.140279	0.140279	0.140279	0.140279	0.140279	0.140279	0.140279	0.140279	0.140279	0.140279	0.140279	0.140279	0.140279	0.140279	0.140279	0.140279	0.140279	0.140279	0.140279	0.140279	0.140279	0.140279	0.140279	0.140279	0.140279	0.140279	0.140279	0.140279	0.140279	0.140279	0.140279	0.140279	0.0701396	0.0701396	0.0701396	0.0701396
ARF	0.233712	0.233712	0.233712	0.233712	0.233712	0.233712	0.233712	0.233712	0.233712	0.233712	0.233712	0.233712	0.233712	0.233712	0.233712	0.233712	0.233712	0.233712	0.233712	0.233712	0.233712	0.233712	0.233712	0.233712	0.233712	0.233712	0.233712	0.233712	0.233712	0.233712	0.233712	0.233712	0.233712	0.233712	0.233712	0.233712	0.233712	0.233712	0.233712	0.233712	0.233712	0.233712	0.233712	0.233712	0.233712	0.116856	0.116856	0.116856	0.116856
ARF	0.226717	0.226717	0.226717	0.226717	0.226717	0.226717	0.226717	0.226717	0.226717	0.226717	0.226717	0.226717	0.226717	0.226717	0.226717	0.226717	0.226717	0.226717	0.226717	0.226717	0.226717	0.226717	0.226717	0.226717	0.226717	0.226717	0.226717	0.226717	0.226717	0.226717	0.226717	0.226717	0.226717	0.226717	0.226717	0.226717	0.226717	0.226717	0.226717	0.226717	0.226717	0.226717	0.226717	0.226717	0.226717	0.113358	0.113358	0.113358	0.113358
Healthy	0.461357	0.461357	0.461357	0.461357	0.461357	0.461357	0.461357	0.461357	0.461357	0.461357	0.461357	0.461357	0.461357	0.461357	0.461357	0.461357	0.461357	0.461357	0.461357	0.461357	0.461357	0.461357	0.461357	0.461357	0.461357	0.461357	0.461357	0.461357	0.461357	0.461357	0.461357	0.461357	0.461357	0.461357	0.461357	0.461357	0.461357	0.461357	0.461357	0.461357	0.461357	0.461357	0.461357	0.461357	0.461357	0.230679	0.230679	0.230679	0.230679
ARF	0.0410976	0.0410976	0.0410976	0.0410976	0.0410976	0.0410976	0.0410976	0.0410976	0.0410976	0.0410976	0.0410976	0.0410976	0.0410976	0.0410976	0.0410976	0.0410976	0.0410976	0.0410976	0.0410976	0.0410976	0.0410976	0.0410976	0.0410976	0.0410976	0.0410976	0.0410976	0.0410976	0.0410976	0.0410976	0.0410976	0.0410976	0.0410976	0.0410976	0.0410976	0.0410976	0.0410976	0.0410976	0.0410976	0.0410976	0.0410976	0.0410976	0.0410976	0.0410976	0.0410976	0.0410976	0.0205488	0.0205488	0.0205488	0.0205488
ARF	0.0872169	0.0872169	0.0872169	0.0872169	0.0872169	0.0872169	0.0872169	0.0872169	0.0872169	0.0872169	0.0872169	0.0872169	0.0872169	0.0872169	0.0872169	0.0872169	0.0872169	0.0872169	0.0872169	0.0872169	0.0872169	0.0872169	0.0872169	0.0872169	0.0872169	0.0872169	0.0872169	0.0872169	0.0872169	0.0872169	0.0872169	0.0872169	0.0872169	0.0872169	0.0872169	0.0872169	0.0872169	0.0872169	0.0872169	0.0872169	0.0872169	0.0872169	0.0872169	0.0872169	0.0872169	0.19731	0.19731	0.19731	0.19731
ARF	0.0283884	0.0283884	0.0283884	0.0283884	0.0283884	0.0283884	0.0283884	0.0283884	0.0283884	0.0283884	0.0283884	0.0283884	0.0283884	0.0283884	0.0283884	0.0283884	0.0283884	0.0283884	0.0283884	0.0283884	0.0283884	0.0283884	0.0283884	0.0283884	0.0283884	0.0283884	0.0283884	0.0283884	0.0283884	0.0283884	0.0283884	0.0283884	0.0283884	0.0283884	0.0283884	0.0283884	0.0283884	0.0283884	0.0283884	0.0283884	0.0283884	0.0283884	0.0283884	0.0283884	0.0283884	0.249943	0.249943	0.249943	0.249943
ARF	0	0	0	0	0	0	0	0	0	0	0	0	0	0	0	0	0	0	0	0	0	0	0	0	0	0	0	0	0	0	0	0	0	0	0	0	0	0	0	0	0	0	0	0	0	0	0	0	0
Healthy	0	0	0	0	0	0	0	0	0	0	0	0	0	0	0	0	0	0	0	0	0	0	0	0	0	0	0	0	0	0	0	0	0	0	0	0	0	0	0	0	0	0	0	0	0	0	0	0	0
ARF	0.093544	0.093544	0.093544	0.093544	0.093544	0.093544	0.093544	0.093544	0.093544	0.093544	0.093544	0.093544	0.093544	0.093544	0.093544	0.093544	0.093544	0.093544	0.093544	0.093544	0.093544	0.093544	0.093544	0.093544	0.093544	0.093544	0.093544	0.093544	0.093544	0.093544	0.093544	0.093544	0.093544	0.093544	0.093544	0.093544	0.093544	0.093544	0.093544	0.093544	0.093544	0.093544	0.093544	0.093544	0.093544	0.046772	0.046772	0.046772	0.046772
Healthy	0.175918	0.175918	0.175918	0.175918	0.175918	0.175918	0.175918	0.175918	0.175918	0.175918	0.175918	0.175918	0.175918	0.175918	0.175918	0.175918	0.175918	0.175918	0.175918	0.175918	0.175918	0.175918	0.175918	0.175918	0.175918	0.175918	0.175918	0.175918	0.175918	0.175918	0.175918	0.175918	0.175918	0.175918	0.175918	0.175918	0.175918	0.175918	0.175918	0.175918	0.175918	0.175918	0.175918	0.175918	0.175918	0.0879588	0.0879588	0.0879588	0.0879588
Healthy	0.288885	0.288885	0.288885	0.288885	0.288885	0.288885	0.288885	0.288885	0.288885	0.288885	0.288885	0.288885	0.288885	0.288885	0.288885	0.288885	0.288885	0.288885	0.288885	0.288885	0.288885	0.288885	0.288885	0.288885	0.288885	0.288885	0.288885	0.288885	0.288885	0.288885	0.288885	0.288885	0.288885	0.288885	0.288885	0.288885	0.288885	0.288885	0.288885	0.288885	0.288885	0.288885	0.288885	0.288885	0.288885	0.144443	0.144443	0.144443	0.144443
ARF	0	0	0	0	0	0	0	0	0	0	0	0	0	0	0	0	0	0	0	0	0	0	0	0	0	0	0	0	0	0	0	0	0	0	0	0	0	0	0	0	0	0	0	0	0	0	0	0	0
ARF	0	0	0	0	0	0	0	0	0	0	0	0	0	0	0	0	0	0	0	0	0	0	0	0	0	0	0	0	0	0	0	0	0	0	0	0	0	0	0	0	0	0	0	0	0	0	0	0	0
ARF	0.0618265	0.0618265	0.0618265	0.0618265	0.0618265	0.0618265	0.0618265	0.0618265	0.0618265	0.0618265	0.0618265	0.0618265	0.0618265	0.0618265	0.0618265	0.0618265	0.0618265	0.0618265	0.0618265	0.0618265	0.0618265	0.0618265	0.0618265	0.0618265	0.0618265	0.0618265	0.0618265	0.0618265	0.0618265	0.0618265	0.0618265	0.0618265	0.0618265	0.0618265	0.0618265	0.0618265	0.0618265	0.0618265	0.0618265	0.0618265	0.0618265	0.0618265	0.0618265	0.0618265	0.0618265	0.0309133	0.0309133	0.0309133	0.0309133
Healthy	0.336269	0.336269	0.336269	0.336269	0.336269	0.336269	0.336269	0.336269	0.336269	0.336269	0.336269	0.336269	0.336269	0.336269	0.336269	0.336269	0.336269	0.336269	0.336269	0.336269	0.336269	0.336269	0.336269	0.336269	0.336269	0.336269	0.336269	0.336269	0.336269	0.336269	0.336269	0.336269	0.336269	0.336269	0.336269	0.336269	0.336269	0.336269	0.336269	0.336269	0.336269	0.336269	0.336269	0.336269	0.336269	0.168134	0.168134	0.168134	0.168134
ARF	0	0	0	0	0	0	0	0	0	0	0	0	0	0	0	0	0	0	0	0	0	0	0	0	0	0	0	0	0	0	0	0	0	0	0	0	0	0	0	0	0	0	0	0	0	0	0	0	0
Healthy	0	0	0	0	0	0	0	0	0	0	0	0	0	0	0	0	0	0	0	0	0	0	0	0	0	0	0	0	0	0	0	0	0	0	0	0	0	0	0	0	0	0	0	0	0	0	0	0	0
ARF	0	0	0	0	0	0	0	0	0	0	0	0	0	0	0	0	0	0	0	0	0	0	0	0	0	0	0	0	0	0	0	0	0	0	0	0	0	0	0	0	0	0	0	0	0	0	0	0	0
Healthy	0	0	0	0	0	0	0	0	0	0	0	0	0	0	0	0	0	0	0	0	0	0	0	0	0	0	0	0	0	0	0	0	0	0	0	0	0	0	0	0	0	0	0	0	0	0	0	0	0
ARF	0.216024	0.216024	0.216024	0.216024	0.216024	0.216024	0.216024	0.216024	0.216024	0.216024	0.216024	0.216024	0.216024	0.216024	0.216024	0.216024	0.216024	0.216024	0.216024	0.216024	0.216024	0.216024	0.216024	0.216024	0.216024	0.216024	0.216024	0.216024	0.216024	0.216024	0.216024	0.216024	0.216024	0.216024	0.216024	0.216024	0.216024	0.216024	0.216024	0.216024	0.216024	0.216024	0.216024	0.216024	0.216024	0.108012	0.108012	0.108012	0.108012
Healthy	0.0444083	0.0444083	0.0444083	0.0444083	0.0444083	0.0444083	0.0444083	0.0444083	0.0444083	0.0444083	0.0444083	0.0444083	0.0444083	0.0444083	0.0444083	0.0444083	0.0444083	0.0444083	0.0444083	0.0444083	0.0444083	0.0444083	0.0444083	0.0444083	0.0444083	0.0444083	0.0444083	0.0444083	0.0444083	0.0444083	0.0444083	0.0444083	0.0444083	0.0444083	0.0444083	0.0444083	0.0444083	0.0444083	0.0444083	0.0444083	0.0444083	0.0444083	0.0444083	0.0444083	0.0444083	0.0222041	0.0222041	0.0222041	0.0222041
ARF	0	0	0	0	0	0	0	0	0	0	0	0	0	0	0	0	0	0	0	0	0	0	0	0	0	0	0	0	0	0	0	0	0	0	0	0	0	0	0	0	0	0	0	0	0	0	0	0	0
Healthy	0	0	0	0	0	0	0	0	0	0	0	0	0	0	0	0	0	0	0	0	0	0	0	0	0	0	0	0	0	0	0	0	0	0	0	0	0	0	0	0	0	0	0	0	0	0	0	0	0
ARF	0.174683	0.174683	0.174683	0.174683	0.174683	0.174683	0.174683	0.174683	0.174683	0.174683	0.174683	0.174683	0.174683	0.174683	0.174683	0.174683	0.174683	0.174683	0.174683	0.174683	0.174683	0.174683	0.174683	0.174683	0.174683	0.174683	0.174683	0.174683	0.174683	0.174683	0.174683	0.174683	0.174683	0.174683	0.174683	0.174683	0.174683	0.174683	0.174683	0.174683	0.174683	0.174683	0.174683	0.174683	0.174683	0.0873416	0.0873416	0.0873416	0.0873416
Healthy	0	0	0	0	0	0	0	0	0	0	0	0	0	0	0	0	0	0	0	0	0	0	0	0	0	0	0	0	0	0	0	0	0	0	0	0	0	0	0	0	0	0	0	0	0	0	0	0	0
ARF	0	0	0	0	0	0	0	0	0	0	0	0	0	0	0	0	0	0	0	0	0	0	0	0	0	0	0	0	0	0	0	0	0	0	0	0	0	0	0	0	0	0	0	0	0	0.172755	0.172755	0.172755	0.172755
ARF	0.298928	0.298928	0.298928	0.298928	0.298928	0.298928	0.298928	0.298928	0.298928	0.298928	0.298928	0.298928	0.298928	0.298928	0.298928	0.298928	0.298928	0.298928	0.298928	0.298928	0.298928	0.298928	0.298928	0.298928	0.298928	0.298928	0.298928	0.298928	0.298928	0.298928	0.298928	0.298928	0.298928	0.298928	0.298928	0.298928	0.298928	0.298928	0.298928	0.298928	0.298928	0.298928	0.298928	0.298928	0.298928	0.149464	0.149464	0.149464	0.149464
ARF	0.198088	0.198088	0.198088	0.198088	0.198088	0.198088	0.198088	0.198088	0.198088	0.198088	0.198088	0.198088	0.198088	0.198088	0.198088	0.198088	0.198088	0.198088	0.198088	0.198088	0.198088	0.198088	0.198088	0.198088	0.198088	0.198088	0.198088	0.198088	0.198088	0.198088	0.198088	0.198088	0.198088	0.198088	0.198088	0.198088	0.198088	0.198088	0.198088	0.198088	0.198088	0.198088	0.198088	0.198088	0.198088	0.099044	0.099044	0.099044	0.099044
ARF	0.199323	0.199323	0.199323	0.199323	0.199323	0.199323	0.199323	0.199323	0.199323	0.199323	0.199323	0.199323	0.199323	0.199323	0.199323	0.199323	0.199323	0.199323	0.199323	0.199323	0.199323	0.199323	0.199323	0.199323	0.199323	0.199323	0.199323	0.199323	0.199323	0.199323	0.199323	0.199323	0.199323	0.199323	0.199323	0.199323	0.199323	0.199323	0.199323	0.199323	0.199323	0.199323	0.199323	0.199323	0.199323	0.0996614	0.0996614	0.0996614	0.0996614
Healthy	0	0	0	0	0	0	0	0	0	0	0	0	0	0	0	0	0	0	0	0	0	0	0	0	0	0	0	0	0	0	0	0	0	0	0	0	0	0	0	0	0	0	0	0	0	0.257869	0.257869	0.257869	0.257869
Healthy	0.0564139	0.0564139	0.0564139	0.0564139	0.0564139	0.0564139	0.0564139	0.0564139	0.0564139	0.0564139	0.0564139	0.0564139	0.0564139	0.0564139	0.0564139	0.0564139	0.0564139	0.0564139	0.0564139	0.0564139	0.0564139	0.0564139	0.0564139	0.0564139	0.0564139	0.0564139	0.0564139	0.0564139	0.0564139	0.0564139	0.0564139	0.0564139	0.0564139	0.0564139	0.0564139	0.0564139	0.0564139	0.0564139	0.0564139	0.0564139	0.0564139	0.0564139	0.0564139	0.0564139	0.0564139	0.028207	0.028207	0.028207	0.028207
ARF	0.0248113	0.0248113	0.0248113	0.0248113	0.0248113	0.0248113	0.0248113	0.0248113	0.0248113	0.0248113	0.0248113	0.0248113	0.0248113	0.0248113	0.0248113	0.0248113	0.0248113	0.0248113	0.0248113	0.0248113	0.0248113	0.0248113	0.0248113	0.0248113	0.0248113	0.0248113	0.0248113	0.0248113	0.0248113	0.0248113	0.0248113	0.0248113	0.0248113	0.0248113	0.0248113	0.0248113	0.0248113	0.0248113	0.0248113	0.0248113	0.0248113	0.0248113	0.0248113	0.0248113	0.0248113	0.0124057	0.0124057	0.0124057	0.0124057
ARF	0	0	0	0	0	0	0	0	0	0	0	0	0	0	0	0	0	0	0	0	0	0	0	0	0	0	0	0	0	0	0	0	0	0	0	0	0	0	0	0	0	0	0	0	0	0	0	0	0
Healthy	0	0	0	0	0	0	0	0	0	0	0	0	0	0	0	0	0	0	0	0	0	0	0	0	0	0	0	0	0	0	0	0	0	0	0	0	0	0	0	0	0	0	0	0	0	0	0	0	0
Healthy	0	0	0	0	0	0	0	0	0	0	0	0	0	0	0	0	0	0	0	0	0	0	0	0	0	0	0	0	0	0	0	0	0	0	0	0	0	0	0	0	0	0	0	0	0	0	0	0	0
ARF	0.181842	0.181842	0.181842	0.181842	0.181842	0.181842	0.181842	0.181842	0.181842	0.181842	0.181842	0.181842	0.181842	0.181842	0.181842	0.181842	0.181842	0.181842	0.181842	0.181842	0.181842	0.181842	0.181842	0.181842	0.181842	0.181842	0.181842	0.181842	0.181842	0.181842	0.181842	0.181842	0.181842	0.181842	0.181842	0.181842	0.181842	0.181842	0.181842	0.181842	0.181842	0.181842	0.181842	0.181842	0.181842	0.0909209	0.0909209	0.0909209	0.0909209
ARF	0.01143	0.01143	0.01143	0.01143	0.01143	0.01143	0.01143	0.01143	0.01143	0.01143	0.01143	0.01143	0.01143	0.01143	0.01143	0.01143	0.01143	0.01143	0.01143	0.01143	0.01143	0.01143	0.01143	0.01143	0.01143	0.01143	0.01143	0.01143	0.01143	0.01143	0.01143	0.01143	0.01143	0.01143	0.01143	0.01143	0.01143	0.01143	0.01143	0.01143	0.01143	0.01143	0.01143	0.01143	0.01143	0.00571502	0.00571502	0.00571502	0.00571502
Healthy	0.129294	0.129294	0.129294	0.129294	0.129294	0.129294	0.129294	0.129294	0.129294	0.129294	0.129294	0.129294	0.129294	0.129294	0.129294	0.129294	0.129294	0.129294	0.129294	0.129294	0.129294	0.129294	0.129294	0.129294	0.129294	0.129294	0.129294	0.129294	0.129294	0.129294	0.129294	0.129294	0.129294	0.129294	0.129294	0.129294	0.129294	0.129294	0.129294	0.129294	0.129294	0.129294	0.129294	0.129294	0.129294	0.0646468	0.0646468	0.0646468	0.0646468
ARF	0.0978154	0.0978154	0.0978154	0.0978154	0.0978154	0.0978154	0.0978154	0.0978154	0.0978154	0.0978154	0.0978154	0.0978154	0.0978154	0.0978154	0.0978154	0.0978154	0.0978154	0.0978154	0.0978154	0.0978154	0.0978154	0.0978154	0.0978154	0.0978154	0.0978154	0.0978154	0.0978154	0.0978154	0.0978154	0.0978154	0.0978154	0.0978154	0.0978154	0.0978154	0.0978154	0.0978154	0.0978154	0.0978154	0.0978154	0.0978154	0.0978154	0.0978154	0.0978154	0.0978154	0.0978154	0.240045	0.240045	0.240045	0.240045
Healthy	0	0	0	0	0	0	0	0	0	0	0	0	0	0	0	0	0	0	0	0	0	0	0	0	0	0	0	0	0	0	0	0	0	0	0	0	0	0	0	0	0	0	0	0	0	0	0	0	0
ARF	0	0	0	0	0	0	0	0	0	0	0	0	0	0	0	0	0	0	0	0	0	0	0	0	0	0	0	0	0	0	0	0	0	0	0	0	0	0	0	0	0	0	0	0	0	0	0	0	0
ARF	0	0	0	0	0	0	0	0	0	0	0	0	0	0	0	0	0	0	0	0	0	0	0	0	0	0	0	0	0	0	0	0	0	0	0	0	0	0	0	0	0	0	0	0	0	0	0	0	0
Healthy	0.0607664	0.0607664	0.0607664	0.0607664	0.0607664	0.0607664	0.0607664	0.0607664	0.0607664	0.0607664	0.0607664	0.0607664	0.0607664	0.0607664	0.0607664	0.0607664	0.0607664	0.0607664	0.0607664	0.0607664	0.0607664	0.0607664	0.0607664	0.0607664	0.0607664	0.0607664	0.0607664	0.0607664	0.0607664	0.0607664	0.0607664	0.0607664	0.0607664	0.0607664	0.0607664	0.0607664	0.0607664	0.0607664	0.0607664	0.0607664	0.0607664	0.0607664	0.0607664	0.0607664	0.0607664	0.237168	0.237168	0.237168	0.237168
Healthy	0	0	0	0	0	0	0	0	0	0	0	0	0	0	0	0	0	0	0	0	0	0	0	0	0	0	0	0	0	0	0	0	0	0	0	0	0	0	0	0	0	0	0	0	0	0	0	0	0
Healthy	0.063357	0.063357	0.063357	0.063357	0.063357	0.063357	0.063357	0.063357	0.063357	0.063357	0.063357	0.063357	0.063357	0.063357	0.063357	0.063357	0.063357	0.063357	0.063357	0.063357	0.063357	0.063357	0.063357	0.063357	0.063357	0.063357	0.063357	0.063357	0.063357	0.063357	0.063357	0.063357	0.063357	0.063357	0.063357	0.063357	0.063357	0.063357	0.063357	0.063357	0.063357	0.063357	0.063357	0.063357	0.063357	0.0316785	0.0316785	0.0316785	0.0316785
Healthy	0.261857	0.261857	0.261857	0.261857	0.261857	0.261857	0.261857	0.261857	0.261857	0.261857	0.261857	0.261857	0.261857	0.261857	0.261857	0.261857	0.261857	0.261857	0.261857	0.261857	0.261857	0.261857	0.261857	0.261857	0.261857	0.261857	0.261857	0.261857	0.261857	0.261857	0.261857	0.261857	0.261857	0.261857	0.261857	0.261857	0.261857	0.261857	0.261857	0.261857	0.261857	0.261857	0.261857	0.261857	0.261857	0.130928	0.130928	0.130928	0.130928
ARF	0	0	0	0	0	0	0	0	0	0	0	0	0	0	0	0	0	0	0	0	0	0	0	0	0	0	0	0	0	0	0	0	0	0	0	0	0	0	0	0	0	0	0	0	0	0	0	0	0
Healthy	0.0824474	0.0824474	0.0824474	0.0824474	0.0824474	0.0824474	0.0824474	0.0824474	0.0824474	0.0824474	0.0824474	0.0824474	0.0824474	0.0824474	0.0824474	0.0824474	0.0824474	0.0824474	0.0824474	0.0824474	0.0824474	0.0824474	0.0824474	0.0824474	0.0824474	0.0824474	0.0824474	0.0824474	0.0824474	0.0824474	0.0824474	0.0824474	0.0824474	0.0824474	0.0824474	0.0824474	0.0824474	0.0824474	0.0824474	0.0824474	0.0824474	0.0824474	0.0824474	0.0824474	0.0824474	0.230394	0.230394	0.230394	0.230394
Healthy	0.0410451	0.0410451	0.0410451	0.0410451	0.0410451	0.0410451	0.0410451	0.0410451	0.0410451	0.0410451	0.0410451	0.0410451	0.0410451	0.0410451	0.0410451	0.0410451	0.0410451	0.0410451	0.0410451	0.0410451	0.0410451	0.0410451	0.0410451	0.0410451	0.0410451	0.0410451	0.0410451	0.0410451	0.0410451	0.0410451	0.0410451	0.0410451	0.0410451	0.0410451	0.0410451	0.0410451	0.0410451	0.0410451	0.0410451	0.0410451	0.0410451	0.0410451	0.0410451	0.0410451	0.0410451	0.0205225	0.0205225	0.0205225	0.0205225
Healthy	0.229082	0.229082	0.229082	0.229082	0.229082	0.229082	0.229082	0.229082	0.229082	0.229082	0.229082	0.229082	0.229082	0.229082	0.229082	0.229082	0.229082	0.229082	0.229082	0.229082	0.229082	0.229082	0.229082	0.229082	0.229082	0.229082	0.229082	0.229082	0.229082	0.229082	0.229082	0.229082	0.229082	0.229082	0.229082	0.229082	0.229082	0.229082	0.229082	0.229082	0.229082	0.229082	0.229082	0.229082	0.229082	0.317964	0.317964	0.317964	0.317964
Healthy	0	0	0	0	0	0	0	0	0	0	0	0	0	0	0	0	0	0	0	0	0	0	0	0	0	0	0	0	0	0	0	0	0	0	0	0	0	0	0	0	0	0	0	0	0	0.19293	0.19293	0.19293	0.19293
Healthy	0	0	0	0	0	0	0	0	0	0	0	0	0	0	0	0	0	0	0	0	0	0	0	0	0	0	0	0	0	0	0	0	0	0	0	0	0	0	0	0	0	0	0	0	0	0.198293	0.198293	0.198293	0.198293
Healthy	0.224052	0.224052	0.224052	0.224052	0.224052	0.224052	0.224052	0.224052	0.224052	0.224052	0.224052	0.224052	0.224052	0.224052	0.224052	0.224052	0.224052	0.224052	0.224052	0.224052	0.224052	0.224052	0.224052	0.224052	0.224052	0.224052	0.224052	0.224052	0.224052	0.224052	0.224052	0.224052	0.224052	0.224052	0.224052	0.224052	0.224052	0.224052	0.224052	0.224052	0.224052	0.224052	0.224052	0.224052	0.224052	0.112026	0.112026	0.112026	0.112026
Healthy	0.23814	0.23814	0.23814	0.23814	0.23814	0.23814	0.23814	0.23814	0.23814	0.23814	0.23814	0.23814	0.23814	0.23814	0.23814	0.23814	0.23814	0.23814	0.23814	0.23814	0.23814	0.23814	0.23814	0.23814	0.23814	0.23814	0.23814	0.23814	0.23814	0.23814	0.23814	0.23814	0.23814	0.23814	0.23814	0.23814	0.23814	0.23814	0.23814	0.23814	0.23814	0.23814	0.23814	0.23814	0.23814	0.422596	0.422596	0.422596	0.422596
Healthy	0.204439	0.204439	0.204439	0.204439	0.204439	0.204439	0.204439	0.204439	0.204439	0.204439	0.204439	0.204439	0.204439	0.204439	0.204439	0.204439	0.204439	0.204439	0.204439	0.204439	0.204439	0.204439	0.204439	0.204439	0.204439	0.204439	0.204439	0.204439	0.204439	0.204439	0.204439	0.204439	0.204439	0.204439	0.204439	0.204439	0.204439	0.204439	0.204439	0.204439	0.204439	0.204439	0.204439	0.204439	0.204439	0.385236	0.385236	0.385236	0.385236
ARF	0.26979	0.26979	0.26979	0.26979	0.26979	0.26979	0.26979	0.26979	0.26979	0.26979	0.26979	0.26979	0.26979	0.26979	0.26979	0.26979	0.26979	0.26979	0.26979	0.26979	0.26979	0.26979	0.26979	0.26979	0.26979	0.26979	0.26979	0.26979	0.26979	0.26979	0.26979	0.26979	0.26979	0.26979	0.26979	0.26979	0.26979	0.26979	0.26979	0.26979	0.26979	0.26979	0.26979	0.26979	0.26979	0.134895	0.134895	0.134895	0.134895
Healthy	0.403247	0.403247	0.403247	0.403247	0.403247	0.403247	0.403247	0.403247	0.403247	0.403247	0.403247	0.403247	0.403247	0.403247	0.403247	0.403247	0.403247	0.403247	0.403247	0.403247	0.403247	0.403247	0.403247	0.403247	0.403247	0.403247	0.403247	0.403247	0.403247	0.403247	0.403247	0.403247	0.403247	0.403247	0.403247	0.403247	0.403247	0.403247	0.403247	0.403247	0.403247	0.403247	0.403247	0.403247	0.403247	0.201623	0.201623	0.201623	0.201623
ARF	0.217641	0.217641	0.217641	0.217641	0.217641	0.217641	0.217641	0.217641	0.217641	0.217641	0.217641	0.217641	0.217641	0.217641	0.217641	0.217641	0.217641	0.217641	0.217641	0.217641	0.217641	0.217641	0.217641	0.217641	0.217641	0.217641	0.217641	0.217641	0.217641	0.217641	0.217641	0.217641	0.217641	0.217641	0.217641	0.217641	0.217641	0.217641	0.217641	0.217641	0.217641	0.217641	0.217641	0.217641	0.217641	0.10882	0.10882	0.10882	0.10882
Healthy	0.0619452	0.0619452	0.0619452	0.0619452	0.0619452	0.0619452	0.0619452	0.0619452	0.0619452	0.0619452	0.0619452	0.0619452	0.0619452	0.0619452	0.0619452	0.0619452	0.0619452	0.0619452	0.0619452	0.0619452	0.0619452	0.0619452	0.0619452	0.0619452	0.0619452	0.0619452	0.0619452	0.0619452	0.0619452	0.0619452	0.0619452	0.0619452	0.0619452	0.0619452	0.0619452	0.0619452	0.0619452	0.0619452	0.0619452	0.0619452	0.0619452	0.0619452	0.0619452	0.0619452	0.0619452	0.0309726	0.0309726	0.0309726	0.0309726
Healthy	0.0563629	0.0563629	0.0563629	0.0563629	0.0563629	0.0563629	0.0563629	0.0563629	0.0563629	0.0563629	0.0563629	0.0563629	0.0563629	0.0563629	0.0563629	0.0563629	0.0563629	0.0563629	0.0563629	0.0563629	0.0563629	0.0563629	0.0563629	0.0563629	0.0563629	0.0563629	0.0563629	0.0563629	0.0563629	0.0563629	0.0563629	0.0563629	0.0563629	0.0563629	0.0563629	0.0563629	0.0563629	0.0563629	0.0563629	0.0563629	0.0563629	0.0563629	0.0563629	0.0563629	0.0563629	0.0281815	0.0281815	0.0281815	0.0281815
ARF	0.274955	0.274955	0.274955	0.274955	0.274955	0.274955	0.274955	0.274955	0.274955	0.274955	0.274955	0.274955	0.274955	0.274955	0.274955	0.274955	0.274955	0.274955	0.274955	0.274955	0.274955	0.274955	0.274955	0.274955	0.274955	0.274955	0.274955	0.274955	0.274955	0.274955	0.274955	0.274955	0.274955	0.274955	0.274955	0.274955	0.274955	0.274955	0.274955	0.274955	0.274955	0.274955	0.274955	0.274955	0.274955	0.137477	0.137477	0.137477	0.137477
Healthy	0.219555	0.219555	0.219555	0.219555	0.219555	0.219555	0.219555	0.219555	0.219555	0.219555	0.219555	0.219555	0.219555	0.219555	0.219555	0.219555	0.219555	0.219555	0.219555	0.219555	0.219555	0.219555	0.219555	0.219555	0.219555	0.219555	0.219555	0.219555	0.219555	0.219555	0.219555	0.219555	0.219555	0.219555	0.219555	0.219555	0.219555	0.219555	0.219555	0.219555	0.219555	0.219555	0.219555	0.219555	0.219555	0.109778	0.109778	0.109778	0.109778
ARF	0.0037521	0.0037521	0.0037521	0.0037521	0.0037521	0.0037521	0.0037521	0.0037521	0.0037521	0.0037521	0.0037521	0.0037521	0.0037521	0.0037521	0.0037521	0.0037521	0.0037521	0.0037521	0.0037521	0.0037521	0.0037521	0.0037521	0.0037521	0.0037521	0.0037521	0.0037521	0.0037521	0.0037521	0.0037521	0.0037521	0.0037521	0.0037521	0.0037521	0.0037521	0.0037521	0.0037521	0.0037521	0.0037521	0.0037521	0.0037521	0.0037521	0.0037521	0.0037521	0.0037521	0.0037521	0.00187605	0.00187605	0.00187605	0.00187605
ARF	0.197904	0.197904	0.197904	0.197904	0.197904	0.197904	0.197904	0.197904	0.197904	0.197904	0.197904	0.197904	0.197904	0.197904	0.197904	0.197904	0.197904	0.197904	0.197904	0.197904	0.197904	0.197904	0.197904	0.197904	0.197904	0.197904	0.197904	0.197904	0.197904	0.197904	0.197904	0.197904	0.197904	0.197904	0.197904	0.197904	0.197904	0.197904	0.197904	0.197904	0.197904	0.197904	0.197904	0.197904	0.197904	0.0989522	0.0989522	0.0989522	0.0989522
ARF	0.188489	0.188489	0.188489	0.188489	0.188489	0.188489	0.188489	0.188489	0.188489	0.188489	0.188489	0.188489	0.188489	0.188489	0.188489	0.188489	0.188489	0.188489	0.188489	0.188489	0.188489	0.188489	0.188489	0.188489	0.188489	0.188489	0.188489	0.188489	0.188489	0.188489	0.188489	0.188489	0.188489	0.188489	0.188489	0.188489	0.188489	0.188489	0.188489	0.188489	0.188489	0.188489	0.188489	0.188489	0.188489	0.0942447	0.0942447	0.0942447	0.0942447
Healthy	0	0	0	0	0	0	0	0	0	0	0	0	0	0	0	0	0	0	0	0	0	0	0	0	0	0	0	0	0	0	0	0	0	0	0	0	0	0	0	0	0	0	0	0	0	0.252844	0.252844	0.252844	0.252844
Healthy	0.250237	0.250237	0.250237	0.250237	0.250237	0.250237	0.250237	0.250237	0.250237	0.250237	0.250237	0.250237	0.250237	0.250237	0.250237	0.250237	0.250237	0.250237	0.250237	0.250237	0.250237	0.250237	0.250237	0.250237	0.250237	0.250237	0.250237	0.250237	0.250237	0.250237	0.250237	0.250237	0.250237	0.250237	0.250237	0.250237	0.250237	0.250237	0.250237	0.250237	0.250237	0.250237	0.250237	0.250237	0.250237	0.349537	0.349537	0.349537	0.349537
Healthy	0	0	0	0	0	0	0	0	0	0	0	0	0	0	0	0	0	0	0	0	0	0	0	0	0	0	0	0	0	0	0	0	0	0	0	0	0	0	0	0	0	0	0	0	0	0	0	0	0
Healthy	0.315494	0.315494	0.315494	0.315494	0.315494	0.315494	0.315494	0.315494	0.315494	0.315494	0.315494	0.315494	0.315494	0.315494	0.315494	0.315494	0.315494	0.315494	0.315494	0.315494	0.315494	0.315494	0.315494	0.315494	0.315494	0.315494	0.315494	0.315494	0.315494	0.315494	0.315494	0.315494	0.315494	0.315494	0.315494	0.315494	0.315494	0.315494	0.315494	0.315494	0.315494	0.315494	0.315494	0.315494	0.315494	0.349964	0.349964	0.349964	0.349964
Healthy	0.250509	0.250509	0.250509	0.250509	0.250509	0.250509	0.250509	0.250509	0.250509	0.250509	0.250509	0.250509	0.250509	0.250509	0.250509	0.250509	0.250509	0.250509	0.250509	0.250509	0.250509	0.250509	0.250509	0.250509	0.250509	0.250509	0.250509	0.250509	0.250509	0.250509	0.250509	0.250509	0.250509	0.250509	0.250509	0.250509	0.250509	0.250509	0.250509	0.250509	0.250509	0.250509	0.250509	0.250509	0.250509	0.125255	0.125255	0.125255	0.125255
Healthy	0	0	0	0	0	0	0	0	0	0	0	0	0	0	0	0	0	0	0	0	0	0	0	0	0	0	0	0	0	0	0	0	0	0	0	0	0	0	0	0	0	0	0	0	0	0	0	0	0
ARF	0.104088	0.104088	0.104088	0.104088	0.104088	0.104088	0.104088	0.104088	0.104088	0.104088	0.104088	0.104088	0.104088	0.104088	0.104088	0.104088	0.104088	0.104088	0.104088	0.104088	0.104088	0.104088	0.104088	0.104088	0.104088	0.104088	0.104088	0.104088	0.104088	0.104088	0.104088	0.104088	0.104088	0.104088	0.104088	0.104088	0.104088	0.104088	0.104088	0.104088	0.104088	0.104088	0.104088	0.104088	0.104088	0.0520442	0.0520442	0.0520442	0.0520442
ARF	0	0	0	0	0	0	0	0	0	0	0	0	0	0	0	0	0	0	0	0	0	0	0	0	0	0	0	0	0	0	0	0	0	0	0	0	0	0	0	0	0	0	0	0	0	0.191632	0.191632	0.191632	0.191632
Healthy	0.0987967	0.0987967	0.0987967	0.0987967	0.0987967	0.0987967	0.0987967	0.0987967	0.0987967	0.0987967	0.0987967	0.0987967	0.0987967	0.0987967	0.0987967	0.0987967	0.0987967	0.0987967	0.0987967	0.0987967	0.0987967	0.0987967	0.0987967	0.0987967	0.0987967	0.0987967	0.0987967	0.0987967	0.0987967	0.0987967	0.0987967	0.0987967	0.0987967	0.0987967	0.0987967	0.0987967	0.0987967	0.0987967	0.0987967	0.0987967	0.0987967	0.0987967	0.0987967	0.0987967	0.0987967	0.0493984	0.0493984	0.0493984	0.0493984
Healthy	0	0	0	0	0	0	0	0	0	0	0	0	0	0	0	0	0	0	0	0	0	0	0	0	0	0	0	0	0	0	0	0	0	0	0	0	0	0	0	0	0	0	0	0	0	0	0	0	0
Healthy	0	0	0	0	0	0	0	0	0	0	0	0	0	0	0	0	0	0	0	0	0	0	0	0	0	0	0	0	0	0	0	0	0	0	0	0	0	0	0	0	0	0	0	0	0	0.171657	0.171657	0.171657	0.171657
Healthy	0	0	0	0	0	0	0	0	0	0	0	0	0	0	0	0	0	0	0	0	0	0	0	0	0	0	0	0	0	0	0	0	0	0	0	0	0	0	0	0	0	0	0	0	0	0.208779	0.208779	0.208779	0.208779
Healthy	0.0223804	0.0223804	0.0223804	0.0223804	0.0223804	0.0223804	0.0223804	0.0223804	0.0223804	0.0223804	0.0223804	0.0223804	0.0223804	0.0223804	0.0223804	0.0223804	0.0223804	0.0223804	0.0223804	0.0223804	0.0223804	0.0223804	0.0223804	0.0223804	0.0223804	0.0223804	0.0223804	0.0223804	0.0223804	0.0223804	0.0223804	0.0223804	0.0223804	0.0223804	0.0223804	0.0223804	0.0223804	0.0223804	0.0223804	0.0223804	0.0223804	0.0223804	0.0223804	0.0223804	0.0223804	0.193135	0.193135	0.193135	0.193135
Healthy	0.220337	0.220337	0.220337	0.220337	0.220337	0.220337	0.220337	0.220337	0.220337	0.220337	0.220337	0.220337	0.220337	0.220337	0.220337	0.220337	0.220337	0.220337	0.220337	0.220337	0.220337	0.220337	0.220337	0.220337	0.220337	0.220337	0.220337	0.220337	0.220337	0.220337	0.220337	0.220337	0.220337	0.220337	0.220337	0.220337	0.220337	0.220337	0.220337	0.220337	0.220337	0.220337	0.220337	0.220337	0.220337	0.313274	0.313274	0.313274	0.313274
Healthy	0	0	0	0	0	0	0	0	0	0	0	0	0	0	0	0	0	0	0	0	0	0	0	0	0	0	0	0	0	0	0	0	0	0	0	0	0	0	0	0	0	0	0	0	0	0	0	0	0
Healthy	0	0	0	0	0	0	0	0	0	0	0	0	0	0	0	0	0	0	0	0	0	0	0	0	0	0	0	0	0	0	0	0	0	0	0	0	0	0	0	0	0	0	0	0	0	0	0	0	0
Healthy	0	0	0	0	0	0	0	0	0	0	0	0	0	0	0	0	0	0	0	0	0	0	0	0	0	0	0	0	0	0	0	0	0	0	0	0	0	0	0	0	0	0	0	0	0	0	0	0	0
ARF	0	0	0	0	0	0	0	0	0	0	0	0	0	0	0	0	0	0	0	0	0	0	0	0	0	0	0	0	0	0	0	0	0	0	0	0	0	0	0	0	0	0	0	0	0	0	0	0	0
ARF	0.365748	0.365748	0.365748	0.365748	0.365748	0.365748	0.365748	0.365748	0.365748	0.365748	0.365748	0.365748	0.365748	0.365748	0.365748	0.365748	0.365748	0.365748	0.365748	0.365748	0.365748	0.365748	0.365748	0.365748	0.365748	0.365748	0.365748	0.365748	0.365748	0.365748	0.365748	0.365748	0.365748	0.365748	0.365748	0.365748	0.365748	0.365748	0.365748	0.365748	0.365748	0.365748	0.365748	0.365748	0.365748	0.381461	0.381461	0.381461	0.381461
Healthy	0.512118	0.512118	0.512118	0.512118	0.512118	0.512118	0.512118	0.512118	0.512118	0.512118	0.512118	0.512118	0.512118	0.512118	0.512118	0.512118	0.512118	0.512118	0.512118	0.512118	0.512118	0.512118	0.512118	0.512118	0.512118	0.512118	0.512118	0.512118	0.512118	0.512118	0.512118	0.512118	0.512118	0.512118	0.512118	0.512118	0.512118	0.512118	0.512118	0.512118	0.512118	0.512118	0.512118	0.512118	0.512118	0.256059	0.256059	0.256059	0.256059
Healthy	0.234207	0.234207	0.234207	0.234207	0.234207	0.234207	0.234207	0.234207	0.234207	0.234207	0.234207	0.234207	0.234207	0.234207	0.234207	0.234207	0.234207	0.234207	0.234207	0.234207	0.234207	0.234207	0.234207	0.234207	0.234207	0.234207	0.234207	0.234207	0.234207	0.234207	0.234207	0.234207	0.234207	0.234207	0.234207	0.234207	0.234207	0.234207	0.234207	0.234207	0.234207	0.234207	0.234207	0.234207	0.234207	0.117103	0.117103	0.117103	0.117103
Healthy	0.238767	0.238767	0.238767	0.238767	0.238767	0.238767	0.238767	0.238767	0.238767	0.238767	0.238767	0.238767	0.238767	0.238767	0.238767	0.238767	0.238767	0.238767	0.238767	0.238767	0.238767	0.238767	0.238767	0.238767	0.238767	0.238767	0.238767	0.238767	0.238767	0.238767	0.238767	0.238767	0.238767	0.238767	0.238767	0.238767	0.238767	0.238767	0.238767	0.238767	0.238767	0.238767	0.238767	0.238767	0.238767	0.119383	0.119383	0.119383	0.119383
ARF	0.31083	0.31083	0.31083	0.31083	0.31083	0.31083	0.31083	0.31083	0.31083	0.31083	0.31083	0.31083	0.31083	0.31083	0.31083	0.31083	0.31083	0.31083	0.31083	0.31083	0.31083	0.31083	0.31083	0.31083	0.31083	0.31083	0.31083	0.31083	0.31083	0.31083	0.31083	0.31083	0.31083	0.31083	0.31083	0.31083	0.31083	0.31083	0.31083	0.31083	0.31083	0.31083	0.31083	0.31083	0.31083	0.155415	0.155415	0.155415	0.155415
Healthy	0.104053	0.104053	0.104053	0.104053	0.104053	0.104053	0.104053	0.104053	0.104053	0.104053	0.104053	0.104053	0.104053	0.104053	0.104053	0.104053	0.104053	0.104053	0.104053	0.104053	0.104053	0.104053	0.104053	0.104053	0.104053	0.104053	0.104053	0.104053	0.104053	0.104053	0.104053	0.104053	0.104053	0.104053	0.104053	0.104053	0.104053	0.104053	0.104053	0.104053	0.104053	0.104053	0.104053	0.104053	0.104053	0.253758	0.253758	0.253758	0.253758
ARF	0	0	0	0	0	0	0	0	0	0	0	0	0	0	0	0	0	0	0	0	0	0	0	0	0	0	0	0	0	0	0	0	0	0	0	0	0	0	0	0	0	0	0	0	0	0.194981	0.194981	0.194981	0.194981
Healthy	0	0	0	0	0	0	0	0	0	0	0	0	0	0	0	0	0	0	0	0	0	0	0	0	0	0	0	0	0	0	0	0	0	0	0	0	0	0	0	0	0	0	0	0	0	0.297264	0.297264	0.297264	0.297264
ARF	0	0	0	0	0	0	0	0	0	0	0	0	0	0	0	0	0	0	0	0	0	0	0	0	0	0	0	0	0	0	0	0	0	0	0	0	0	0	0	0	0	0	0	0	0	0.200024	0.200024	0.200024	0.200024
Healthy	0.0708688	0.0708688	0.0708688	0.0708688	0.0708688	0.0708688	0.0708688	0.0708688	0.0708688	0.0708688	0.0708688	0.0708688	0.0708688	0.0708688	0.0708688	0.0708688	0.0708688	0.0708688	0.0708688	0.0708688	0.0708688	0.0708688	0.0708688	0.0708688	0.0708688	0.0708688	0.0708688	0.0708688	0.0708688	0.0708688	0.0708688	0.0708688	0.0708688	0.0708688	0.0708688	0.0708688	0.0708688	0.0708688	0.0708688	0.0708688	0.0708688	0.0708688	0.0708688	0.0708688	0.0708688	0.243609	0.243609	0.243609	0.243609
Healthy	0.257102	0.257102	0.257102	0.257102	0.257102	0.257102	0.257102	0.257102	0.257102	0.257102	0.257102	0.257102	0.257102	0.257102	0.257102	0.257102	0.257102	0.257102	0.257102	0.257102	0.257102	0.257102	0.257102	0.257102	0.257102	0.257102	0.257102	0.257102	0.257102	0.257102	0.257102	0.257102	0.257102	0.257102	0.257102	0.257102	0.257102	0.257102	0.257102	0.257102	0.257102	0.257102	0.257102	0.257102	0.257102	0.326617	0.326617	0.326617	0.326617
Healthy	0.0993156	0.0993156	0.0993156	0.0993156	0.0993156	0.0993156	0.0993156	0.0993156	0.0993156	0.0993156	0.0993156	0.0993156	0.0993156	0.0993156	0.0993156	0.0993156	0.0993156	0.0993156	0.0993156	0.0993156	0.0993156	0.0993156	0.0993156	0.0993156	0.0993156	0.0993156	0.0993156	0.0993156	0.0993156	0.0993156	0.0993156	0.0993156	0.0993156	0.0993156	0.0993156	0.0993156	0.0993156	0.0993156	0.0993156	0.0993156	0.0993156	0.0993156	0.0993156	0.0993156	0.0993156	0.236732	0.236732	0.236732	0.236732
Healthy	0.349089	0.349089	0.349089	0.349089	0.349089	0.349089	0.349089	0.349089	0.349089	0.349089	0.349089	0.349089	0.349089	0.349089	0.349089	0.349089	0.349089	0.349089	0.349089	0.349089	0.349089	0.349089	0.349089	0.349089	0.349089	0.349089	0.349089	0.349089	0.349089	0.349089	0.349089	0.349089	0.349089	0.349089	0.349089	0.349089	0.349089	0.349089	0.349089	0.349089	0.349089	0.349089	0.349089	0.349089	0.349089	0.375886	0.375886	0.375886	0.375886
Healthy	0.0831778	0.0831778	0.0831778	0.0831778	0.0831778	0.0831778	0.0831778	0.0831778	0.0831778	0.0831778	0.0831778	0.0831778	0.0831778	0.0831778	0.0831778	0.0831778	0.0831778	0.0831778	0.0831778	0.0831778	0.0831778	0.0831778	0.0831778	0.0831778	0.0831778	0.0831778	0.0831778	0.0831778	0.0831778	0.0831778	0.0831778	0.0831778	0.0831778	0.0831778	0.0831778	0.0831778	0.0831778	0.0831778	0.0831778	0.0831778	0.0831778	0.0831778	0.0831778	0.0831778	0.0831778	0.0415889	0.0415889	0.0415889	0.0415889
Healthy	0	0	0	0	0	0	0	0	0	0	0	0	0	0	0	0	0	0	0	0	0	0	0	0	0	0	0	0	0	0	0	0	0	0	0	0	0	0	0	0	0	0	0	0	0	0	0	0	0
ARF	0	0	0	0	0	0	0	0	0	0	0	0	0	0	0	0	0	0	0	0	0	0	0	0	0	0	0	0	0	0	0	0	0	0	0	0	0	0	0	0	0	0	0	0	0	0	0	0	0
Healthy	0	0	0	0	0	0	0	0	0	0	0	0	0	0	0	0	0	0	0	0	0	0	0	0	0	0	0	0	0	0	0	0	0	0	0	0	0	0	0	0	0	0	0	0	0	0	0	0	0
Healthy	0	0	0	0	0	0	0	0	0	0	0	0	0	0	0	0	0	0	0	0	0	0	0	0	0	0	0	0	0	0	0	0	0	0	0	0	0	0	0	0	0	0	0	0	0	0	0	0	0
Healthy	0	0	0	0	0	0	0	0	0	0	0	0	0	0	0	0	0	0	0	0	0	0	0	0	0	0	0	0	0	0	0	0	0	0	0	0	0	0	0	0	0	0	0	0	0	0	0	0	0
Healthy	0	0	0	0	0	0	0	0	0	0	0	0	0	0	0	0	0	0	0	0	0	0	0	0	0	0	0	0	0	0	0	0	0	0	0	0	0	0	0	0	0	0	0	0	0	0	0	0	0
ARF	0.0478846	0.0478846	0.0478846	0.0478846	0.0478846	0.0478846	0.0478846	0.0478846	0.0478846	0.0478846	0.0478846	0.0478846	0.0478846	0.0478846	0.0478846	0.0478846	0.0478846	0.0478846	0.0478846	0.0478846	0.0478846	0.0478846	0.0478846	0.0478846	0.0478846	0.0478846	0.0478846	0.0478846	0.0478846	0.0478846	0.0478846	0.0478846	0.0478846	0.0478846	0.0478846	0.0478846	0.0478846	0.0478846	0.0478846	0.0478846	0.0478846	0.0478846	0.0478846	0.0478846	0.0478846	0.0239423	0.0239423	0.0239423	0.0239423
Healthy	0	0	0	0	0	0	0	0	0	0	0	0	0	0	0	0	0	0	0	0	0	0	0	0	0	0	0	0	0	0	0	0	0	0	0	0	0	0	0	0	0	0	0	0	0	0.213698	0.213698	0.213698	0.213698
Healthy	0	0	0	0	0	0	0	0	0	0	0	0	0	0	0	0	0	0	0	0	0	0	0	0	0	0	0	0	0	0	0	0	0	0	0	0	0	0	0	0	0	0	0	0	0	0	0	0	0
Healthy	0.0395146	0.0395146	0.0395146	0.0395146	0.0395146	0.0395146	0.0395146	0.0395146	0.0395146	0.0395146	0.0395146	0.0395146	0.0395146	0.0395146	0.0395146	0.0395146	0.0395146	0.0395146	0.0395146	0.0395146	0.0395146	0.0395146	0.0395146	0.0395146	0.0395146	0.0395146	0.0395146	0.0395146	0.0395146	0.0395146	0.0395146	0.0395146	0.0395146	0.0395146	0.0395146	0.0395146	0.0395146	0.0395146	0.0395146	0.0395146	0.0395146	0.0395146	0.0395146	0.0395146	0.0395146	0.0197573	0.0197573	0.0197573	0.0197573
ARF	0.018245	0.018245	0.018245	0.018245	0.018245	0.018245	0.018245	0.018245	0.018245	0.018245	0.018245	0.018245	0.018245	0.018245	0.018245	0.018245	0.018245	0.018245	0.018245	0.018245	0.018245	0.018245	0.018245	0.018245	0.018245	0.018245	0.018245	0.018245	0.018245	0.018245	0.018245	0.018245	0.018245	0.018245	0.018245	0.018245	0.018245	0.018245	0.018245	0.018245	0.018245	0.018245	0.018245	0.018245	0.018245	0.00912249	0.00912249	0.00912249	0.00912249
Healthy	0.152481	0.152481	0.152481	0.152481	0.152481	0.152481	0.152481	0.152481	0.152481	0.152481	0.152481	0.152481	0.152481	0.152481	0.152481	0.152481	0.152481	0.152481	0.152481	0.152481	0.152481	0.152481	0.152481	0.152481	0.152481	0.152481	0.152481	0.152481	0.152481	0.152481	0.152481	0.152481	0.152481	0.152481	0.152481	0.152481	0.152481	0.152481	0.152481	0.152481	0.152481	0.152481	0.152481	0.152481	0.152481	0.0762406	0.0762406	0.0762406	0.0762406
Healthy	0	0	0	0	0	0	0	0	0	0	0	0	0	0	0	0	0	0	0	0	0	0	0	0	0	0	0	0	0	0	0	0	0	0	0	0	0	0	0	0	0	0	0	0	0	0	0	0	0
Healthy	0	0	0	0	0	0	0	0	0	0	0	0	0	0	0	0	0	0	0	0	0	0	0	0	0	0	0	0	0	0	0	0	0	0	0	0	0	0	0	0	0	0	0	0	0	0	0	0	0
Healthy	0	0	0	0	0	0	0	0	0	0	0	0	0	0	0	0	0	0	0	0	0	0	0	0	0	0	0	0	0	0	0	0	0	0	0	0	0	0	0	0	0	0	0	0	0	0.172119	0.172119	0.172119	0.172119
ARF	0	0	0	0	0	0	0	0	0	0	0	0	0	0	0	0	0	0	0	0	0	0	0	0	0	0	0	0	0	0	0	0	0	0	0	0	0	0	0	0	0	0	0	0	0	0	0	0	0
Healthy	0	0	0	0	0	0	0	0	0	0	0	0	0	0	0	0	0	0	0	0	0	0	0	0	0	0	0	0	0	0	0	0	0	0	0	0	0	0	0	0	0	0	0	0	0	0	0	0	0
Healthy	0	0	0	0	0	0	0	0	0	0	0	0	0	0	0	0	0	0	0	0	0	0	0	0	0	0	0	0	0	0	0	0	0	0	0	0	0	0	0	0	0	0	0	0	0	0	0	0	0
Healthy	0	0	0	0	0	0	0	0	0	0	0	0	0	0	0	0	0	0	0	0	0	0	0	0	0	0	0	0	0	0	0	0	0	0	0	0	0	0	0	0	0	0	0	0	0	0	0	0	0
[truncated: 933 more columns]

## Sheet: Figure4.B
Fragment	bead_corrected_value	group
1A	-0.515452	ARF
1A	0.365748	ARF
1A	-0.0549583	Healthy
1A	-0.121163	Healthy
1A	-0.0263306	ARF
1A	0.129294	Healthy
1A	-0.161638	Healthy
1A	-0.17873	Healthy
1A	0.0410451	Healthy
1A	-0.126371	ARF
1A	0.0978154	ARF
1A	0.274955	ARF
1A	-0.605842	Healthy
1A	0.336269	Healthy
1A	-0.172066	Healthy
1A	-0.0737356	ARF
1A	-0.0691366	ARF
1A	-0.406229	Healthy
1A	0.261857	Healthy
1A	0.23814	Healthy
1A	0.0607664	Healthy
1A	0.0831778	Healthy
1A	-0.164521	ARF
1A	0.226717	ARF
1A	0.0987967	Healthy
1A	0.250509	Healthy
1A	0.174683	ARF
1A	0.31083	ARF
1A	0.512118	Healthy
1A	-0.0703833	Healthy
1A	0.288885	Healthy
1A	0.175918	Healthy
1A	-0.0415582	Healthy
1A	-0.389839	ARF
1A	0.0618265	ARF
1A	0.219555	Healthy
1A	-0.569716	Healthy
1A	0.152481	Healthy
1A	-0.0455874	Healthy
1A	-0.0224717	ARF
1A	0.0872169	ARF
1A	0.0037521	ARF
1A	-0.0926306	Healthy
1A	0.257102	Healthy
1A	0.188489	ARF
1A	-0.216846	Healthy
1A	0.104053	Healthy
1A	0.0410976	ARF
1A	-0.0761769	Healthy
1A	-0.0528824	ARF
1A	0.104088	ARF
1A	0.0223804	Healthy
1A	-0.124484	Healthy
1A	0.220337	Healthy
1A	-0.0615747	Healthy
1A	0.224052	Healthy
1A	-0.607123	Healthy
1A	-0.0725732	Healthy
1A	0.0444083	Healthy
1A	0.250237	Healthy
1A	-0.250808	ARF
1A	-0.0793961	Healthy
1A	0.063357	Healthy
1A	0.204439	Healthy
1A	0.315494	Healthy
1A	-0.118588	Healthy
1A	0.233712	ARF
1A	0.01143	ARF
1A	0.216024	ARF
1A	0.0619452	Healthy
1A	0.018245	ARF
1A	-0.0159375	ARF
1A	-0.269123	Healthy
1A	0.273947	ARF
1A	-0.121179	Healthy
1A	-0.0486751	Healthy
1A	0.0248113	ARF
1A	0.0824474	Healthy
1A	-0.281189	Healthy
1A	0.199323	ARF
1A	0.217641	ARF
1A	-0.0944744	Healthy
1A	-0.0521867	ARF
1A	0.349089	Healthy
1A	0.093544	ARF
1A	-0.592653	ARF
1A	0.238767	Healthy
1A	-0.380269	ARF
1A	-0.460846	ARF
1A	-0.11771	ARF
1A	0.0283884	ARF
1A	-0.0461979	Healthy
1A	-0.285024	ARF
1A	0.181842	ARF
1A	0.0564139	Healthy
1A	-0.0805653	Healthy
1A	-0.278981	Healthy
1A	-0.0042442	ARF
1A	0.0395146	Healthy
1A	0.0993156	Healthy
1A	-0.374045	ARF
1A	0.0563629	Healthy
1A	0.242324	ARF
1A	0.26979	ARF
1A	0.234207	Healthy
1A	-0.0261062	ARF
1A	0.298928	ARF
1A	-0.0146109	Healthy
1A	0.403247	Healthy
1A	-0.25083	ARF
1A	-0.0619063	Healthy
1A	-0.252396	Healthy
1A	-0.0313023	Healthy
1A	0.0478846	ARF
1A	-0.124806	Healthy
1A	0.198088	ARF
1A	-0.308438	Healthy
1A	-0.165093	ARF
1A	-0.130651	Healthy
1A	-0.0165319	Healthy
1A	0.0708688	Healthy
1A	0.140279	ARF
1A	-0.0760111	Healthy
1A	0.229082	Healthy
1A	-0.0432903	Healthy
1A	0.197904	ARF
1A	0.461357	Healthy
2B	0.389962	ARF
2B	0.397175	ARF
2B	-0.120802	Healthy
2B	-0.139901	Healthy
2B	0.383263	ARF
2B	-0.120802	Healthy
2B	-0.120802	Healthy
2B	-0.139901	Healthy
2B	-0.120802	Healthy
2B	-0.120802	ARF
2B	0.382274	ARF
2B	-0.120802	ARF
2B	0.515738	Healthy
2B	-0.120802	Healthy
2B	-0.120802	Healthy
2B	0.400048	ARF
2B	-0.139901	ARF
2B	-0.120802	Healthy
2B	-0.120802	Healthy
2B	0.607052	Healthy
2B	0.41357	Healthy
2B	-0.139901	Healthy
2B	-0.120802	ARF
2B	-0.139901	ARF
2B	-0.120802	Healthy
2B	-0.139901	Healthy
2B	-0.139901	ARF
2B	-0.139901	ARF
2B	-0.139901	Healthy
2B	-0.120802	Healthy
2B	-0.120802	Healthy
2B	-0.139901	Healthy
2B	-0.120802	Healthy
2B	-0.139901	ARF
2B	-0.139901	ARF
2B	-0.139901	Healthy
2B	-0.139901	Healthy
2B	-0.139901	Healthy
2B	-0.120802	Healthy
2B	-0.120802	ARF
2B	0.307404	ARF
2B	-0.139901	ARF
2B	0.420939	Healthy
2B	0.396132	Healthy
2B	-0.120802	ARF
2B	-0.120802	Healthy
2B	0.403462	Healthy
2B	-0.139901	ARF
2B	-0.120802	Healthy
2B	-0.139901	ARF
2B	-0.120802	ARF
2B	0.36389	Healthy
2B	-0.139901	Healthy
2B	0.406212	Healthy
2B	-0.139901	Healthy
2B	-0.139901	Healthy
2B	-0.120802	Healthy
2B	-0.139901	Healthy
2B	-0.120802	Healthy
2B	0.448837	Healthy
2B	-0.120802	ARF
2B	-0.139901	Healthy
2B	-0.139901	Healthy
2B	0.566032	Healthy
2B	0.384434	Healthy
2B	0.505689	Healthy
2B	-0.120802	ARF
2B	-0.139901	ARF
2B	-0.120802	ARF
2B	-0.139901	Healthy
2B	-0.120802	ARF
2B	-0.139901	ARF
2B	-0.139901	Healthy
2B	0.455654	ARF
2B	-0.120802	Healthy
2B	-0.139901	Healthy
2B	-0.120802	ARF
2B	0.37834	Healthy
2B	0.427397	Healthy
2B	-0.120802	ARF
2B	-0.139901	ARF
2B	0.343314	Healthy
2B	-0.120802	ARF
2B	0.402684	Healthy
2B	-0.120802	ARF
2B	-0.139901	ARF
2B	-0.120802	Healthy
2B	-0.120802	ARF
2B	-0.120802	ARF
2B	0.400249	ARF
2B	0.471498	ARF
2B	-0.139901	Healthy
2B	-0.120802	ARF
2B	-0.120802	ARF
2B	-0.139901	Healthy
2B	-0.139901	Healthy
2B	-0.139901	Healthy
2B	-0.120802	ARF
2B	-0.139901	Healthy
2B	0.374148	Healthy
2B	-0.120802	ARF
2B	-0.139901	Healthy
2B	-0.120802	ARF
2B	-0.139901	ARF
2B	-0.120802	Healthy
2B	-0.139901	ARF
2B	-0.139901	ARF
2B	-0.120802	Healthy
2B	-0.139901	Healthy
2B	-0.139901	ARF
2B	-0.120802	Healthy
2B	-0.120802	Healthy
2B	-0.139901	Healthy
2B	-0.120802	ARF
2B	0.385859	Healthy
2B	-0.139901	ARF
2B	-0.120802	Healthy
2B	0.345509	ARF
2B	0.396586	Healthy
2B	0.344237	Healthy
2B	0.416349	Healthy
2B	-0.120802	ARF
2B	0.594528	Healthy
2B	0.406845	Healthy
2B	0.417558	Healthy
2B	-0.139901	ARF
2B	-0.120802	Healthy
3A	-0.622188	ARF
3A	0.0574956	ARF
3A	0.424744	Healthy
3A	-0.0109265	Healthy
3A	-0.288844	ARF
3A	0.156499	Healthy
3A	-0.338532	Healthy
3A	-0.754955	Healthy
3A	0.183102	Healthy
3A	-0.0673111	ARF
3A	-0.137498	ARF
3A	-0.249152	ARF
3A	0.101713	Healthy
3A	0.0225988	Healthy
3A	-0.174719	Healthy
3A	0.0819884	ARF
3A	-0.145842	ARF
3A	-0.337506	Healthy
3A	-0.57329	Healthy
3A	0.130078	Healthy
3A	0.0290241	Healthy
3A	-0.0820054	Healthy
3A	-0.137915	ARF
3A	-0.0988229	ARF
3A	0.186562	Healthy
3A	0.0741887	Healthy
3A	-0.0806489	ARF
3A	0.0889812	ARF
3A	0.0848063	Healthy
3A	0.273602	Healthy
3A	-0.10665	Healthy
3A	-1.3189	Healthy
3A	-0.0641746	Healthy
3A	0.136088	ARF
3A	0.0145927	ARF
3A	-0.0182201	Healthy
3A	-0.0268259	Healthy
3A	-0.118068	Healthy
3A	0.134968	Healthy
3A	0.0311244	ARF
3A	-0.161944	ARF
3A	0.211799	ARF
3A	0.293562	Healthy
3A	-0.145955	Healthy
3A	-0.16698	ARF
3A	-0.283124	Healthy
3A	0.315113	Healthy
3A	0.341788	ARF
3A	-0.48776	Healthy
3A	0.436446	ARF
3A	0.0649618	ARF
3A	0.209809	Healthy
3A	-0.526427	Healthy
3A	0.16826	Healthy
3A	-0.11235	Healthy
3A	0.390851	Healthy
3A	0.189869	Healthy
3A	-0.211695	Healthy
3A	0.135006	Healthy
3A	-0.312605	Healthy
3A	0.560536	ARF
3A	0.116524	Healthy
3A	0.114727	Healthy
3A	0.209499	Healthy
3A	-0.0671008	Healthy
3A	-0.310259	Healthy
3A	-0.141605	ARF
3A	-0.42419	ARF
3A	-0.0770019	ARF
3A	0.181402	Healthy
3A	-0.171428	ARF
3A	-0.08419	ARF
3A	0.2882	Healthy
3A	0.197265	ARF
3A	-0.316704	Healthy
3A	-0.469265	Healthy
3A	0.0333951	ARF
3A	-0.146491	Healthy
3A	-0.0349801	Healthy
3A	0.184249	ARF
3A	0.0532371	ARF
3A	0.217598	Healthy
3A	0.322656	ARF
3A	-0.194274	Healthy
3A	-0.293735	ARF
3A	0.620254	ARF
3A	0.26149	Healthy
3A	-0.105237	ARF
3A	0.101684	ARF
3A	-0.00319691	ARF
3A	2.57604	ARF
3A	-0.0374852	Healthy
3A	0.260529	ARF
3A	-0.191471	ARF
3A	-0.0696766	Healthy
3A	-0.659997	Healthy
3A	0.497915	Healthy
3A	0.177952	ARF
3A	0.202676	Healthy
3A	-0.0905092	Healthy
3A	0.0357649	ARF
3A	0.0110577	Healthy
3A	-0.0518867	ARF
3A	-0.0591572	ARF
3A	0.489624	Healthy
3A	0.334067	ARF
3A	-0.0572495	ARF
3A	-0.046804	Healthy
3A	-0.0164643	Healthy
3A	-0.532952	ARF
3A	-0.308893	Healthy
3A	0.288248	Healthy
3A	-0.68855	Healthy
3A	0.117275	ARF
3A	-0.129308	Healthy
3A	0.315873	ARF
3A	-0.605602	Healthy
3A	0.0127578	ARF
3A	0.152137	Healthy
3A	0.00946605	Healthy
3A	0.204928	Healthy
3A	-0.269469	ARF
3A	0.26914	Healthy
3A	0.254505	Healthy
3A	0.106507	Healthy
3A	-0.21512	ARF
3A	-0.0807128	Healthy
4B	-0.253046	ARF
4B	0.0546971	ARF
4B	-0.449707	Healthy
4B	0.173111	Healthy
4B	-0.291642	ARF
4B	-0.0082318	Healthy
4B	0.0187802	Healthy
4B	-0.757754	Healthy
4B	-0.214716	Healthy
4B	0.0590902	ARF
4B	-0.169459	ARF
4B	-0.18225	ARF
4B	-0.204426	Healthy
4B	-0.0919121	Healthy
4B	-0.460037	Healthy
4B	-0.347172	ARF
4B	-0.481121	ARF
4B	-0.499658	Healthy
4B	0.024851	Healthy
4B	0.207929	Healthy
4B	-0.321365	Healthy
4B	-0.084804	Healthy
4B	0.0355233	ARF
4B	-0.101621	ARF
4B	-0.078232	Healthy
4B	0.242286	Healthy
4B	-0.0834474	ARF
4B	0.00129026	ARF
4B	-0.0948349	Healthy
4B	0.367797	Healthy
4B	-0.355299	Healthy
4B	0.0862089	Healthy
4B	0.264527	Healthy
4B	-0.272013	ARF
4B	0.157222	ARF
4B	-0.0210187	Healthy
4B	0.188772	Healthy
4B	-0.549366	Healthy
4B	-0.122959	Healthy
4B	-0.0962554	ARF
4B	-0.0892674	ARF
4B	-0.15829	ARF
4B	1.05504	Healthy
4B	-0.148754	Healthy
4B	0.247029	ARF
4B	-0.0513936	Healthy
4B	-0.224598	Healthy
4B	0.0164036	ARF
4B	-0.0105184	Healthy
4B	-0.320081	ARF
4B	-0.144075	ARF
4B	-0.328703	Healthy
4B	-0.35695	Healthy
4B	-0.247894	Healthy
4B	-0.0070889	Healthy
4B	0.0314019	Healthy
4B	-0.0519299	Healthy
4B	-0.357187	Healthy
4B	-0.0817316	Healthy
4B	-0.494675	Healthy
4B	0.82466	ARF
4B	0.204718	Healthy
4B	-0.533316	Healthy
4B	-0.535444	Healthy
4B	-0.0698993	Healthy
4B	-0.534211	Healthy
4B	-0.294312	ARF
4B	-0.075153	ARF
4B	-0.0273701	ARF
4B	0.441588	Healthy
4B	-0.0982675	ARF
4B	-0.210963	ARF
4B	0.455021	Healthy
4B	-0.0246442	ARF
4B	0.336748	Healthy
4B	-0.716639	Healthy
4B	-0.094123	ARF
4B	-0.2776	Healthy
4B	0.0303719	Healthy
4B	0.220098	ARF
4B	-0.404696	ARF
4B	0.2148	Healthy
4B	-0.02104	ARF
4B	-0.636434	Healthy
4B	-0.208121	ARF
4B	-0.541861	ARF
4B	0.154342	Healthy
4B	0.193493	ARF
4B	-0.111408	ARF
4B	-0.479731	ARF
4B	2.14093	ARF
4B	0.0736006	Healthy
4B	-0.212922	ARF
4B	0.140069	ARF
4B	-0.0724751	Healthy
4B	-0.0354391	Healthy
4B	0.191401	Healthy
4B	-0.324127	ARF
4B	0.199878	Healthy
4B	-0.440385	Healthy
4B	-0.079443	ARF
4B	0.00825919	Healthy
4B	0.398015	ARF
4B	0.00957707	ARF
4B	-0.0380071	Healthy
4B	-0.12269	ARF
4B	-0.186456	ARF
4B	0.0817843	Healthy
4B	-0.385647	Healthy
4B	-0.10038	ARF
4B	-0.224822	Healthy
4B	-0.61371	Healthy
4B	0.467532	Healthy
4B	-0.320775	ARF
4B	0.0136546	Healthy
4B	-0.0470994	ARF
4B	-0.343685	Healthy
4B	0.221242	ARF
4B	0.120176	Healthy
4B	-0.258279	Healthy
4B	-0.197516	Healthy
4B	0.11112	ARF
4B	-0.501029	Healthy
4B	0.067391	Healthy
4B	-0.538083	Healthy
4B	-0.217918	ARF
4B	-0.33351	Healthy
5A	0.330715	ARF
5A	0.205888	ARF
5A	-0.00612349	Healthy
5A	0.390762	Healthy
5A	-0.0262265	ARF
5A	-0.0751492	Healthy
5A	-0.545072	Healthy
5A	-0.549391	Healthy
5A	0.49605	Healthy
5A	0.1512	ARF
5A	0.16287	ARF
5A	0.155074	ARF
5A	0.370177	Healthy
5A	0.155402	Healthy
5A	-0.0122853	Healthy
5A	-0.0242224	ARF
5A	-0.549391	ARF
5A	-0.0358797	Healthy
5A	0.222481	Healthy
5A	-0.549391	Healthy
5A	-0.0107005	Healthy
5A	0.24692	Healthy
5A	-0.545072	ARF
5A	0.235728	ARF
5A	0.163221	Healthy
5A	0.215522	Healthy
5A	-0.549391	ARF
5A	-0.0343824	ARF
5A	0.330793	Healthy
5A	0.172399	Healthy
5A	0.58699	Healthy
5A	0.044267	Healthy
5A	-0.0490841	Healthy
5A	0.200845	ARF
5A	0.13491	ARF
5A	0.644244	Healthy
5A	-0.549391	Healthy
5A	0.222938	Healthy
5A	0.137697	Healthy
5A	-0.00983041	ARF
5A	0.219345	ARF
5A	0.361205	ARF
5A	0.216694	Healthy
5A	-0.549391	Healthy
5A	0.209368	ARF
5A	0.132721	Healthy
5A	-0.545072	Healthy
5A	0.0660296	ARF
5A	-0.545072	Healthy
5A	0.0365403	ARF
5A	-0.545072	ARF
5A	0.314669	Healthy
5A	0.0144459	Healthy
5A	0.52441	Healthy
5A	-0.549391	Healthy
5A	0.0197805	Healthy
5A	0.40465	Healthy
5A	0.242881	Healthy
5A	-0.545072	Healthy
5A	0.0393472	Healthy
5A	-0.545072	ARF
5A	0.411685	Healthy
5A	0.0115001	Healthy
5A	0.292287	Healthy
5A	0.598966	Healthy
5A	0.238093	Healthy
5A	-0.545072	ARF
5A	0.345316	ARF
5A	0.145672	ARF
5A	-0.549391	Healthy
5A	-0.0107182	ARF
5A	-0.549391	ARF
5A	0.0444397	Healthy
5A	0.046164	ARF
5A	0.18654	Healthy
5A	0.300241	Healthy
5A	-0.0088894	ARF
5A	-0.0459297	Healthy
5A	-0.545072	Healthy
5A	-0.545072	ARF
5A	0.203433	ARF
5A	0.404115	Healthy
5A	0.492077	ARF
5A	-0.0215862	Healthy
5A	-0.545072	ARF
5A	0.230443	ARF
5A	-0.0149105	Healthy
5A	-0.0278537	ARF
5A	0.360607	ARF
5A	0.596372	ARF
5A	0.494598	ARF
5A	0.455688	Healthy
5A	-0.545072	ARF
5A	0.354324	ARF
5A	0.347294	Healthy
5A	-0.549391	Healthy
5A	-0.549391	Healthy
5A	0.12678	ARF
5A	-0.549391	Healthy
5A	-0.549391	Healthy
5A	0.44608	ARF
5A	-0.549391	Healthy
5A	0.518464	ARF
5A	0.355064	ARF
5A	-0.545072	Healthy
5A	0.221727	ARF
5A	0.263422	ARF
5A	0.162916	Healthy
5A	0.525489	Healthy
5A	0.00974768	ARF
5A	-0.545072	Healthy
5A	-0.00525367	Healthy
5A	-0.549391	Healthy
5A	0.0711683	ARF
5A	0.167867	Healthy
5A	0.537341	ARF
5A	-0.545072	Healthy
5A	-0.549391	ARF
5A	-0.0276837	Healthy
5A	-0.0652522	Healthy
5A	-0.00792075	Healthy
5A	0.387891	ARF
5A	-0.0366946	Healthy
5A	0.197089	Healthy
5A	0.404694	Healthy
5A	0.240374	ARF
5A	0.197586	Healthy
6B	0.302075	ARF
6B	-0.0819941	ARF
6B	-0.208689	Healthy
6B	-0.0819941	Healthy
6B	-0.0819941	ARF
6B	0.598283	Healthy
6B	-0.208689	Healthy
6B	-0.0819941	Healthy
6B	1.23486	Healthy
6B	-0.208689	ARF
6B	-0.208689	ARF
6B	-0.208689	ARF
6B	-0.0819941	Healthy
6B	-0.208689	Healthy
6B	0.324098	Healthy
6B	0.524011	ARF
6B	0.516523	ARF
6B	-0.208689	Healthy
6B	-0.208689	Healthy
6B	-0.0819941	Healthy
6B	-0.208689	Healthy
6B	0.48461	Healthy
6B	0.341654	ARF
6B	0.47655	ARF
6B	-0.208689	Healthy
6B	0.46201	Healthy
6B	0.485261	ARF
6B	-0.0819941	ARF
6B	-0.0819941	Healthy
6B	0.301225	Healthy
6B	0.307909	Healthy
6B	-0.0819941	Healthy
6B	-0.208689	Healthy
6B	-0.0819941	ARF
6B	-0.0819941	ARF
6B	0.463909	Healthy
6B	0.511157	Healthy
6B	-0.0819941	Healthy
6B	0.47408	Healthy
6B	0.844409	ARF
6B	-0.0819941	ARF
6B	0.449499	ARF
6B	-0.208689	Healthy
6B	0.45404	Healthy
6B	-0.208689	ARF
6B	0.469104	Healthy
6B	0.315575	Healthy
6B	0.533427	ARF
6B	-0.208689	Healthy
6B	-0.0819941	ARF
6B	-0.208689	ARF
6B	0.421797	Healthy
6B	-0.0819941	Healthy
6B	-0.0819941	Healthy
6B	-0.0819941	Healthy
6B	0.487178	Healthy
6B	-0.208689	Healthy
6B	-0.0819941	Healthy
6B	0.332967	Healthy
6B	0.506744	Healthy
6B	-0.208689	ARF
6B	-0.0819941	Healthy
6B	0.478897	Healthy
6B	0.279246	Healthy
6B	0.442342	Healthy
6B	-0.0819941	Healthy
6B	-0.208689	ARF
6B	-0.0819941	ARF
6B	-0.208689	ARF
6B	-0.0819941	Healthy
6B	0.325665	ARF
6B	-0.0819941	ARF
6B	-0.0819941	Healthy
6B	0.513561	ARF
6B	-0.208689	Healthy
6B	0.767638	Healthy
6B	-0.208689	ARF
6B	0.290454	Healthy
6B	-0.208689	Healthy
6B	0.293815	ARF
6B	-0.0819941	ARF
6B	-0.0819941	Healthy
6B	0.532406	ARF
6B	0.314797	Healthy
6B	0.539669	ARF
6B	-0.0819941	ARF
6B	-0.208689	Healthy
6B	-0.208689	ARF
6B	-0.208689	ARF
6B	0.524292	ARF
6B	-0.0819941	ARF
6B	0.506016	Healthy
6B	0.321127	ARF
6B	-0.208689	ARF
6B	-0.0819941	Healthy
6B	-0.0819941	Healthy
6B	-0.0819941	Healthy
6B	0.268508	ARF
6B	-0.0819941	Healthy
6B	0.641237	Healthy
6B	0.294142	ARF
6B	-0.0819941	Healthy
6B	-0.208689	ARF
6B	0.5627	ARF
6B	-0.208689	Healthy
6B	-0.0819941	ARF
6B	-0.0819941	ARF
6B	0.29442	Healthy
6B	-0.0819941	Healthy
6B	0.477145	ARF
6B	0.315468	Healthy
6B	0.33113	Healthy
6B	0.548353	Healthy
6B	-0.208689	ARF
6B	0.297972	Healthy
6B	-0.0819941	ARF
6B	0.313986	Healthy
6B	0.403416	ARF
6B	0.519192	Healthy
6B	-0.0819941	Healthy
6B	0.328463	Healthy
6B	0.336149	ARF
6B	0.299689	Healthy
6B	0.695456	Healthy
6B	-0.0819941	Healthy
6B	-0.0819941	ARF
6B	0.319315	Healthy
7A	-0.32584	ARF
7A	-0.313636	ARF
7A	0.213109	Healthy
7A	-0.313636	Healthy
7A	-0.313636	ARF
7A	0.144083	Healthy
7A	-0.32584	Healthy
7A	-0.313636	Healthy
7A	0.418152	Healthy
7A	0.168864	ARF
7A	-0.32584	ARF
7A	0.527602	ARF
7A	-0.313636	Healthy
7A	-0.32584	Healthy
7A	0.423473	Healthy
7A	-0.32584	ARF
7A	0.284881	ARF
7A	-0.32584	Healthy
7A	0.220063	Healthy
7A	0.433317	Healthy
7A	-0.32584	Healthy
7A	0.252968	Healthy
7A	-0.32584	ARF
7A	0.244909	ARF
7A	0.177488	Healthy
7A	-0.313636	Healthy
7A	-0.313636	ARF
7A	0.410931	ARF
7A	-0.313636	Healthy
7A	-0.32584	Healthy
7A	-0.32584	Healthy
7A	-0.313636	Healthy
7A	0.170148	Healthy
7A	-0.313636	ARF
7A	-0.313636	ARF
7A	-0.313636	Healthy
7A	-0.313636	Healthy
7A	0.235703	Healthy
7A	-0.32584	Healthy
7A	-0.32584	ARF
7A	0.13367	ARF
7A	0.217857	ARF
7A	-0.32584	Healthy
7A	0.222398	Healthy
7A	0.210633	ARF
7A	0.155615	Healthy
7A	0.411613	Healthy
7A	-0.313636	ARF
7A	-0.32584	Healthy
7A	-0.313636	ARF
7A	0.3976	ARF
7A	0.190155	Healthy
7A	-0.313636	Healthy
7A	-0.313636	Healthy
7A	-0.313636	Healthy
7A	0.255536	Healthy
7A	0.155408	Healthy
7A	-0.313636	Healthy
7A	-0.32584	Healthy
7A	0.275102	Healthy
7A	-0.32584	ARF
7A	0.248006	Healthy
7A	-0.313636	Healthy
7A	0.162096	Healthy
7A	0.2107	Healthy
7A	-0.313636	Healthy
7A	-0.32584	ARF
7A	0.208389	ARF
7A	0.164899	ARF
7A	0.275227	Healthy
7A	-0.32584	ARF
7A	-0.313636	ARF
7A	0.280195	Healthy
7A	-0.313636	ARF
7A	-0.32584	Healthy
7A	-0.313636	Healthy
7A	-0.32584	ARF
7A	0.173303	Healthy
7A	-0.32584	Healthy
7A	-0.32584	ARF
7A	0.221675	ARF
7A	-0.313636	Healthy
7A	-0.32584	ARF
7A	-0.32584	Healthy
7A	0.206261	ARF
7A	0.466198	ARF
7A	-0.32584	Healthy
7A	0.401804	ARF
7A	0.202722	ARF
7A	0.195212	ARF
7A	-0.313636	ARF
7A	0.274374	Healthy
7A	-0.32584	ARF
7A	-0.32584	ARF
7A	0.325433	Healthy
7A	-0.313636	Healthy
7A	-0.313636	Healthy
7A	-0.32584	ARF
7A	0.284205	Healthy
7A	-0.313636	Healthy
7A	-0.32584	ARF
7A	-0.313636	Healthy
7A	-0.32584	ARF
7A	-0.313636	ARF
7A	-0.32584	Healthy
7A	-0.313636	ARF
7A	-0.313636	ARF
7A	-0.32584	Healthy
7A	0.233045	Healthy
7A	-0.313636	ARF
7A	-0.32584	Healthy
7A	-0.32584	Healthy
7A	0.316711	Healthy
7A	-0.32584	ARF
7A	0.543049	Healthy
7A	0.181504	ARF
7A	0.196836	Healthy
7A	0.171775	ARF
7A	-0.32584	Healthy
7A	-0.313636	Healthy
7A	0.211312	Healthy
7A	-0.32584	ARF
7A	-0.32584	Healthy
7A	0.829483	Healthy
7A	0.469976	Healthy
7A	-0.313636	ARF
7A	-0.32584	Healthy
8B	0.400527	ARF
8B	0.0519015	ARF
8B	-0.457518	Healthy
8B	0.0748519	Healthy
8B	0.141201	ARF
8B	-0.0685384	Healthy
8B	0.395117	Healthy
8B	-0.44075	Healthy
8B	0.527478	Healthy
8B	0.0893431	ARF
8B	0.836111	ARF
8B	0.581796	ARF
8B	-0.085123	Healthy
8B	-0.142629	Healthy
8B	0.169657	Healthy
8B	-0.103733	ARF
8B	0.298492	ARF
8B	0.119974	Healthy
8B	-0.996467	Healthy
8B	-0.4736	Healthy
8B	0.172985	Healthy
8B	0.342637	Healthy
8B	0.085378	ARF
8B	0.324505	ARF
8B	-0.49314	Healthy
8B	0.0650957	Healthy
8B	0.3441	ARF
8B	-0.12177	ARF
8B	0.120585	Healthy
8B	0.121498	Healthy
8B	-0.269687	Healthy
8B	0.159199	Healthy
8B	-0.145541	Healthy
8B	-0.254456	ARF
8B	0.328798	ARF
8B	-0.237138	Healthy
8B	-0.171554	Healthy
8B	0.196137	Healthy
8B	-0.313698	Healthy
8B	0.174812	ARF
8B	-0.120401	ARF
8B	-0.0940952	ARF
8B	0.188446	Healthy
8B	-0.0864802	Healthy
8B	-0.07752	ARF
8B	-0.996467	Healthy
8B	-0.0980007	Healthy
8B	-0.14071	ARF
8B	-0.143384	Healthy
8B	-0.00307671	ARF
8B	-0.273027	ARF
8B	-0.295752	Healthy
8B	-1.00469	Healthy
8B	-0.236846	Healthy
8B	-0.228564	Healthy
8B	0.448732	Healthy
8B	-0.318963	Healthy
8B	-0.212419	Healthy
8B	-0.234819	Healthy
8B	-0.415953	Healthy
8B	-0.0978515	ARF
8B	0.0986149	Healthy
8B	0.0971911	Healthy
8B	0.075002	Healthy
8B	-0.480356	Healthy
8B	-0.217207	Healthy
8B	-0.996467	ARF
8B	-0.109984	ARF
8B	-0.154383	ARF
8B	0.677295	Healthy
8B	-0.0810721	ARF
8B	0.230015	ARF
8B	0.507386	Healthy
8B	-0.168222	ARF
8B	0.245626	Healthy
8B	0.028756	Healthy
8B	-0.078006	ARF
8B	0.287901	Healthy
8B	-0.0578765	Healthy
8B	0.205571	ARF
8B	-0.251867	ARF
8B	0.0567661	Healthy
8B	0.441772	ARF
8B	-0.260097	Healthy
8B	0.611246	ARF
8B	0.207433	ARF
8B	-0.250807	Healthy
8B	0.136902	ARF
8B	0.0438896	ARF
8B	-0.263486	ARF
8B	0.325114	ARF
8B	0.000387221	Healthy
8B	0.805188	ARF
8B	0.0367436	ARF
8B	0.244529	Healthy
8B	-0.0806239	Healthy
8B	0.088596	Healthy
8B	-0.0545355	ARF
8B	-0.165054	Healthy
8B	-0.490642	Healthy
8B	0.380141	ARF
8B	0.819488	Healthy
8B	0.388712	ARF
8B	0.0944866	ARF
8B	0.142502	Healthy
8B	-0.233573	ARF
8B	0.130547	ARF
8B	0.206953	Healthy
8B	0.297741	Healthy
8B	-0.218747	ARF
8B	-0.0981793	Healthy
8B	-0.996467	Healthy
8B	0.48463	Healthy
8B	-0.131351	ARF
8B	0.389991	Healthy
8B	-0.155195	ARF
8B	-0.261226	Healthy
8B	-0.321379	ARF
8B	0.239526	Healthy
8B	-0.323153	Healthy
8B	0.0602699	Healthy
8B	-0.230395	ARF
8B	-0.281137	Healthy
8B	-0.0923219	Healthy
8B	-0.447232	Healthy
8B	0.332036	ARF
8B	0.599873	Healthy
9A	0.176734	ARF
9A	0.320221	ARF
9A	0.437885	Healthy
9A	-0.188441	Healthy
9A	0.288651	ARF
9A	-0.136051	Healthy
9A	0.364523	Healthy
9A	0.00443755	Healthy
9A	0.319282	Healthy
9A	-0.246751	ARF
9A	0.993132	ARF
9A	0.24753	ARF
9A	0.460127	Healthy
9A	0.149166	Healthy
9A	-0.0302566	Healthy
9A	-0.210324	ARF
9A	-0.119909	ARF
9A	-0.0698785	Healthy
9A	-0.175471	Healthy
9A	0.202078	Healthy
9A	0.331552	Healthy
9A	0.152236	Healthy
9A	0.554847	ARF
9A	0.136945	ARF
9A	0.351548	Healthy
9A	-0.0289163	Healthy
9A	-0.163268	ARF
9A	-0.0775611	ARF
9A	0.358547	Healthy
9A	0.367583	Healthy
9A	0.0744811	Healthy
9A	0.733993	Healthy
9A	0.24411	Healthy
9A	-0.210247	ARF
9A	0.204031	ARF
9A	0.233152	Healthy
9A	-0.127345	Healthy
9A	0.240346	Healthy
9A	0.0139526	Healthy
9A	0.516522	ARF
9A	-0.191747	ARF
9A	-0.0498866	ARF
9A	0.24189	Healthy
9A	-0.0422716	Healthy
9A	-0.0240766	ARF
9A	-0.116591	Healthy
9A	0.402405	Healthy
9A	-0.0965013	ARF
9A	-0.243174	Healthy
9A	0.0411319	ARF
9A	-0.0614615	ARF
9A	-0.456692	Healthy
9A	0.270638	Healthy
9A	-0.0253841	Healthy
9A	0.12465	Healthy
9A	0.0131736	Healthy
9A	-0.11694	Healthy
9A	0.380306	Healthy
9A	-0.181376	Healthy
9A	0.322439	Healthy
9A	-0.205448	ARF
9A	0.375686	Healthy
9A	-0.000660635	Healthy
9A	0.0195511	Healthy
9A	-0.22293	Healthy
9A	-0.172999	Healthy
9A	-0.171751	ARF
9A	-0.0657755	ARF
9A	0.0249357	ARF
9A	0.436718	Healthy
9A	0.331512	ARF
9A	0.00713488	ARF
9A	-0.126403	Healthy
9A	0.206986	ARF
9A	0.557139	Healthy
9A	-0.355427	Healthy
9A	-0.406841	ARF
9A	0.341344	Healthy
9A	0.134745	Healthy
9A	-0.0811297	ARF
9A	0.0927462	ARF
9A	-0.280233	Healthy
9A	-0.0401644	ARF
9A	-0.419538	Healthy
9A	0.221659	ARF
9A	0.129719	ARF
9A	0.100386	Healthy
9A	0.190346	ARF
9A	0.097333	ARF
9A	-0.210043	ARF
9A	0.0835064	ARF
9A	0.537792	Healthy
9A	1.1335	ARF
9A	0.090187	ARF
9A	0.129388	Healthy
9A	0.162169	Healthy
9A	0.430459	Healthy
9A	-0.271172	ARF
9A	0.341302	Healthy
9A	-0.237252	Healthy
9A	0.350337	ARF
9A	-0.00402093	Healthy
9A	-0.0169574	ARF
9A	-0.0560272	ARF
9A	-0.0519247	Healthy
9A	-0.189364	ARF
9A	0.301164	ARF
9A	0.0486615	Healthy
9A	-0.191849	Healthy
9A	-0.00359014	ARF
9A	0.0889258	Healthy
9A	-0.018469	Healthy
9A	0.408331	Healthy
9A	0.189349	ARF
9A	0.168073	Healthy
9A	0.12625	ARF
9A	0.0860952	Healthy
9A	0.202404	ARF
9A	-0.0561032	Healthy
9A	0.442784	Healthy
9A	-0.18764	Healthy
9A	0.128351	ARF
9A	-0.0712489	Healthy
9A	-0.943024	Healthy
9A	-0.176871	Healthy
9A	0.00100816	ARF
9A	0.411457	Healthy
10B	0.0839421	ARF
10B	0.130349	ARF
10B	0.137758	Healthy
10B	-0.377112	Healthy
10B	-0.403079	ARF
10B	-0.45248	Healthy
10B	0.385144	Healthy
10B	-0.133629	Healthy
10B	-0.016051	Healthy
10B	-0.0736396	ARF
10B	0.797073	ARF
10B	-0.42492	ARF
10B	0.191025	Healthy
10B	0.058948	Healthy
10B	-0.00963563	Healthy
10B	-0.189703	ARF
10B	-0.926244	ARF
10B	-0.205937	Healthy
10B	-0.15485	Healthy
10B	-0.395153	Healthy
10B	0.129036	Healthy
10B	-0.35964	Healthy
10B	0.159442	ARF
10B	-0.367699	ARF
10B	-0.214109	Healthy
10B	0.00532266	Healthy
10B	0.187709	ARF
10B	0.0882214	ARF
10B	0.0851059	Healthy
10B	-0.204932	Healthy
10B	-0.0368102	Healthy
10B	-0.0924034	Healthy
10B	-0.071477	Healthy
10B	0.241274	ARF
10B	0.23827	ARF
10B	-0.15869	Healthy
10B	0.0873969	Healthy
10B	-0.376905	Healthy
10B	0.0345736	Healthy
10B	-0.387161	ARF
10B	0.058731	ARF
10B	0.237161	ARF
10B	-0.380662	Healthy
10B	-0.172414	Healthy
10B	-0.167963	ARF
10B	0.0277175	Healthy
10B	-0.398139	Healthy
10B	0.278629	ARF
10B	0.168838	Healthy
10B	0.0753709	ARF
10B	-0.408203	ARF
10B	0.0667481	Healthy
10B	-0.133774	Healthy
10B	0.00885488	Healthy
10B	-0.374172	Healthy
10B	0.0474125	Healthy
10B	-0.441155	Healthy
10B	0.0382642	Healthy
10B	0.00523021	Healthy
10B	0.356678	Healthy
10B	-0.184827	ARF
10B	-0.136823	Healthy
10B	0.175639	Healthy
10B	-0.0850432	Healthy
10B	0.222113	Healthy
10B	-0.0205506	Healthy
10B	-0.15113	ARF
10B	-0.191908	ARF
10B	-0.0803182	ARF
10B	-0.337381	Healthy
10B	-0.00700771	ARF
10B	-0.360688	ARF
10B	-0.0921641	Healthy
10B	-0.0897743	ARF
10B	-0.19079	Healthy
10B	-0.926244	Healthy
10B	0.132488	ARF
10B	-0.0661661	Healthy
10B	0.0161879	Healthy
10B	-0.0605087	ARF
10B	-0.00924461	ARF
10B	-0.443028	Healthy
10B	0.114747	ARF
10B	-0.186033	Healthy
10B	-0.0107869	ARF
10B	0.163958	ARF
10B	0.121007	Healthy
10B	-0.0357678	ARF
10B	-0.393841	ARF
10B	-0.189422	ARF
10B	0.271069	ARF
10B	-0.338234	Healthy
10B	-0.177224	ARF
10B	0.226969	ARF
10B	-0.287175	Healthy
10B	0.196408	Healthy
10B	-0.28511	Healthy
10B	-0.250551	ARF
10B	-0.0866064	Healthy
10B	-0.203013	Healthy
10B	-0.214802	ARF
10B	0.030218	Healthy
10B	0.260372	ARF
10B	-0.468496	ARF
10B	-0.402527	Healthy
10B	-0.377776	ARF
10B	0.0629714	ARF
10B	0.0692825	Healthy
10B	0.0098045	Healthy
10B	-0.140299	ARF
10B	-0.0241149	Healthy
10B	-0.163309	Healthy
10B	0.149182	Healthy
10B	0.0413625	ARF
10B	-0.0535144	Healthy
10B	-0.0767471	ARF
10B	0.22246	Healthy
10B	0.13987	ARF
10B	0.211325	Healthy
10B	-0.0952844	Healthy
10B	-0.385251	Healthy
10B	0.148972	ARF
10B	-0.207073	Healthy
10B	-0.394755	Healthy
10B	0.0278409	Healthy
10B	0.0352471	ARF
10B	-0.179744	Healthy
11A	-0.0694524	ARF
11A	-0.0371201	ARF
11A	-0.0302232	Healthy
11A	0.407996	Healthy
11A	-0.269235	ARF
11A	0.245102	Healthy
11A	0.084137	Healthy
11A	0.172521	Healthy
11A	0.118245	Healthy
11A	-0.293403	ARF
11A	-0.0801643	ARF
11A	-0.0879608	ARF
11A	0.127169	Healthy
11A	-0.788107	Healthy
11A	-0.25532	Healthy
11A	0.104628	ARF
11A	0.0481747	ARF
11A	0.0850383	Healthy
11A	-0.242204	Healthy
11A	-0.0454459	Healthy
11A	0.381346	Healthy
11A	-0.225795	Healthy
11A	-0.0143831	ARF
11A	-0.00727971	ARF
11A	-0.0798136	Healthy
11A	-0.248395	Healthy
11A	-0.792399	ARF
11A	-0.792399	ARF
11A	-0.0701012	Healthy
11A	0.329858	Healthy
11A	0.343955	Healthy
11A	-0.198741	Healthy
11A	-0.0900438	Healthy
11A	-0.258949	ARF
11A	-0.792399	ARF
11A	-0.0248456	Healthy
11A	0.221242	Healthy
11A	-0.792399	Healthy
11A	0.277182	Healthy
11A	-0.252865	ARF
11A	0.0918916	ARF
11A	0.118197	ARF
11A	0.139669	Healthy
11A	0.262208	Healthy
11A	0.13084	ARF
11A	-0.110314	Healthy
11A	-0.0506545	Healthy
11A	0.258268	ARF
11A	0.192383	Healthy
11A	0.0307296	ARF
11A	-0.273907	ARF
11A	-0.288608	Healthy
11A	0.315073	Healthy
11A	-0.0245539	Healthy
11A	0.292734	Healthy
11A	0.00747704	Healthy
11A	0.161615	Healthy
11A	-0.228704	Healthy
11A	-0.246451	Healthy
11A	0.213892	Healthy
11A	-0.263754	ARF
11A	0.310907	Healthy
11A	-0.00402028	Healthy
11A	0.283362	Healthy
11A	-0.268063	Healthy
11A	-0.33401	Healthy
11A	-0.0168337	ARF
11A	-0.0580635	ARF
11A	0.0539776	ARF
11A	0.0347942	Healthy
11A	-0.253753	ARF
11A	0.175219	ARF
11A	0.0416806	Healthy
11A	0.619736	ARF
11A	-0.0564946	Healthy
11A	0.0572327	Healthy
11A	0.266784	ARF
11A	-0.288964	Healthy
11A	-0.0173626	Healthy
11A	0.413931	ARF
11A	-0.257088	ARF
11A	-0.309183	Healthy
11A	-0.788107	ARF
11A	0.109054	Healthy
11A	-0.0397491	ARF
11A	0.297803	ARF
11A	0.120257	Healthy
11A	-0.270888	ARF
11A	-0.0446733	ARF
11A	-0.0551263	ARF
11A	0.404913	ARF
11A	-0.204389	Healthy
11A	-0.258291	ARF
11A	-0.263289	ARF
11A	-0.15333	Healthy
11A	-0.133499	Healthy
11A	-0.151266	Healthy
11A	-0.31091	ARF
11A	0.229048	Healthy
11A	0.0889114	Healthy
11A	0.203045	ARF
11A	0.164063	Healthy
11A	-0.027759	ARF
11A	-0.00599924	ARF
11A	-0.788107	Healthy
11A	-0.243931	ARF
11A	-0.213905	ARF
11A	0.0748052	Healthy
11A	-0.245719	Healthy
11A	-0.23326	ARF
11A	0.110181	Healthy
11A	0.136448	Healthy
11A	0.283027	Healthy
11A	-0.171866	ARF
11A	-0.281446	Healthy
11A	0.294333	ARF
11A	0.553474	Healthy
11A	0.750538	ARF
11A	0.230909	Healthy
11A	-0.30826	Healthy
11A	-0.250955	Healthy
11A	0.144856	ARF
11A	0.326614	Healthy
11A	0.116038	Healthy
11A	-0.792399	Healthy
11A	-0.23051	ARF
11A	0.116637	Healthy
12B	-0.0946239	ARF
12B	-0.158881	ARF
12B	-0.00838232	Healthy
12B	0.141429	Healthy
12B	-0.061608	ARF
12B	-0.0153478	Healthy
12B	0.345839	Healthy
12B	-0.43904	Healthy
12B	0.0211511	Healthy
12B	-0.0325693	ARF
12B	-0.118368	ARF
12B	-0.259581	ARF
12B	0.0733311	Healthy
12B	0.128506	Healthy
12B	0.198179	Healthy
12B	-0.00431346	ARF
12B	-0.257211	ARF
12B	0.0679018	Healthy
12B	-0.35122	Healthy
12B	0.0852743	Healthy
12B	0.0956389	Healthy
12B	0.132466	Healthy
12B	0.0261213	ARF
12B	-0.177921	ARF
12B	0.894388	Healthy
12B	0.064413	Healthy
12B	-0.00168412	ARF
12B	0.144598	ARF
12B	0.240016	Healthy
12B	-0.364933	Healthy
12B	-0.204031	Healthy
12B	-0.268715	Healthy
12B	-0.083062	Healthy
12B	0.150155	ARF
12B	0.0483863	ARF
12B	-0.293758	Healthy
12B	-0.00550282	Healthy
12B	0.0805519	Healthy
12B	-0.0127651	Healthy
12B	-0.297157	ARF
12B	0.0516048	ARF
12B	-0.249687	ARF
12B	2.60743	Healthy
12B	-0.237587	Healthy
12B	0.102348	ARF
12B	-0.441869	Healthy
12B	-0.115797	Healthy
12B	-0.0295317	ARF
12B	-0.19665	Healthy
12B	0.483201	ARF
12B	0.232975	ARF
12B	-0.401305	Healthy
12B	-0.549262	Healthy
12B	-0.382223	Healthy
12B	0.371174	Healthy
12B	0.140146	Healthy
12B	-0.130256	Healthy
12B	-0.0856065	Healthy
12B	0.327905	Healthy
12B	-0.0174371	Healthy
12B	0.359619	ARF
12B	-0.0175712	Healthy
12B	-0.255862	Healthy
12B	0.184891	Healthy
12B	-0.2688	Healthy
12B	-0.146718	Healthy
12B	0.0207953	ARF
12B	-0.130887	ARF
12B	0.0562916	ARF
12B	0.0590837	Healthy
12B	-0.223882	ARF
12B	-0.335598	ARF
12B	-0.0854583	Healthy
12B	2.37711	ARF
12B	-0.0067718	Healthy
12B	0.0265777	Healthy
12B	-0.218815	ARF
12B	0.133445	Healthy
12B	-0.262739	Healthy
12B	-0.0623203	ARF
12B	-0.320662	ARF
12B	0.135424	Healthy
12B	-0.174346	ARF
12B	-0.4943	Healthy
12B	0.341953	ARF
12B	-0.271391	ARF
12B	-0.391237	Healthy
12B	-0.015749	ARF
12B	0.418214	ARF
12B	-0.125363	ARF
12B	-0.226801	ARF
12B	0.0566978	Healthy
12B	-0.0992993	ARF
12B	-0.324972	ARF
12B	0.41297	Healthy
12B	-0.115791	Healthy
12B	0.71457	Healthy
12B	-0.198982	ARF
12B	-0.478599	Healthy
12B	-0.222938	Healthy
12B	-0.0612824	ARF
12B	-0.305329	Healthy
12B	0.372039	ARF
12B	-0.259456	ARF
12B	0.508386	Healthy
12B	0.0132586	ARF
12B	0.167942	ARF
12B	0.147173	Healthy
12B	0.00799991	Healthy
12B	-0.260282	ARF
12B	-0.326738	Healthy
12B	-0.28498	Healthy
12B	0.387244	Healthy
12B	0.255178	ARF
12B	0.159438	Healthy
12B	0.0786058	ARF
12B	0.11239	Healthy
12B	-0.0594289	ARF
12B	-0.344864	Healthy
12B	-0.00975029	Healthy
12B	-0.0138439	Healthy
12B	-0.442752	ARF
12B	0.11627	Healthy
12B	-0.317411	Healthy
12B	0.226368	Healthy
12B	0.351644	ARF
12B	-0.0417204	Healthy
13A	-0.121901	ARF
13A	0.270861	ARF
13A	-0.357903	Healthy
13A	0.133821	Healthy
13A	0.879985	ARF
13A	-0.0151183	Healthy
13A	0.358223	Healthy
13A	-0.0310367	Healthy
13A	-0.214867	Healthy
13A	-0.105356	ARF
13A	-0.0193357	ARF
13A	0.128	ARF
13A	0.127226	Healthy
13A	0.179134	Healthy
13A	0.132149	Healthy
13A	0.257314	ARF
13A	-0.203317	ARF
13A	0.113632	Healthy
13A	0.111734	Healthy
13A	-0.121577	Healthy
13A	0.1371	Healthy
13A	0.18636	Healthy
13A	0.35534	ARF
13A	0.496767	ARF
13A	0.688761	Healthy
13A	-0.0138689	Healthy
13A	0.122131	ARF
13A	-0.403503	ARF
13A	0.139513	Healthy
13A	0.220497	Healthy
13A	-0.0396173	Healthy
13A	0.3315	Healthy
13A	-0.041309	Healthy
13A	0.50336	ARF
13A	0.102281	ARF
13A	-0.157468	Healthy
13A	-0.121085	Healthy
13A	-0.418051	Healthy
13A	0.0347231	Healthy
13A	0.497389	ARF
13A	0.105499	ARF
13A	-0.0497231	ARF
13A	2.24081	Healthy
13A	-0.35261	Healthy
13A	0.20138	ARF
13A	-0.417402	Healthy
13A	-0.307255	Healthy
13A	-0.270188	ARF
13A	0.0748437	Healthy
13A	0.308114	ARF
13A	0.58599	ARF
13A	0.260885	Healthy
13A	-0.0313234	Healthy
13A	0.185966	Healthy
13A	0.00914259	Healthy
13A	0.127712	Healthy
13A	0.122773	Healthy
13A	0.177646	Healthy
13A	0.273436	Healthy
13A	-0.132093	Healthy
13A	0.413786	ARF
13A	0.350279	Healthy
13A	0.291068	Healthy
13A	-0.18847	Healthy
13A	-0.0703256	Healthy
13A	0.101684	Healthy
13A	0.0551575	ARF
13A	-0.0111078	ARF
13A	-0.246844	ARF
13A	0.112978	Healthy
13A	0.0766778	ARF
13A	0.305722	ARF
13A	0.126861	Healthy
13A	2.51274	ARF
13A	0.0922609	Healthy
13A	-0.0914767	Healthy
13A	0.544672	ARF
13A	0.080955	Healthy
13A	0.18011	Healthy
13A	0.195403	ARF
13A	0.028341	ARF
13A	-0.0125773	Healthy
13A	-0.0753131	ARF
13A	0.0434933	Healthy
13A	0.0698121	ARF
13A	0.623114	ARF
13A	0.123939	Healthy
13A	0.342533	ARF
13A	-0.0704754	ARF
13A	-0.0263305	ARF
13A	0.175694	ARF
13A	-0.331193	Healthy
13A	-0.212589	ARF
13A	0.0475701	ARF
13A	-0.217937	Healthy
13A	-0.174397	Healthy
13A	0.257402	Healthy
13A	0.244993	ARF
13A	0.210536	Healthy
13A	-0.100053	Healthy
13A	0.245243	ARF
13A	-0.396534	Healthy
13A	-0.449855	ARF
13A	0.186061	ARF
13A	-0.09552	Healthy
13A	0.067153	ARF
13A	-0.157716	ARF
13A	0.0386347	Healthy
13A	-0.531227	Healthy
13A	0.396541	ARF
13A	-0.017081	Healthy
13A	0.320572	Healthy
13A	0.505081	Healthy
13A	-0.280693	ARF
13A	0.351116	Healthy
13A	-0.0316223	ARF
13A	-0.157298	Healthy
13A	0.24286	ARF
13A	0.343125	Healthy
13A	0.192549	Healthy
13A	-0.0458034	Healthy
13A	0.228009	ARF
13A	-0.0642185	Healthy
13A	0.470405	Healthy
13A	0.0935305	Healthy
13A	0.172232	ARF
13A	0.117182	Healthy
14B	-0.320998	ARF
14B	0.126682	ARF
14B	0.0282167	Healthy
14B	-0.0134695	Healthy
14B	0.0098602	ARF
14B	-0.0761838	Healthy
14B	-0.133209	Healthy
14B	-0.187548	Healthy
14B	-0.399634	Healthy
14B	-0.0850864	ARF
14B	0.153812	ARF
14B	-0.0779215	ARF
14B	-0.138711	Healthy
14B	0.262117	Healthy
14B	0.0125404	Healthy
14B	0.135671	ARF
14B	0.370473	ARF
14B	0.464991	Healthy
14B	0.128264	Healthy
14B	-0.056945	Healthy
14B	0.173256	Healthy
14B	-0.0715594	Healthy
14B	-0.0324287	ARF
14B	0.0997133	ARF
14B	-0.146184	Healthy
14B	-0.0258025	Healthy
14B	0.206519	ARF
14B	-0.404423	ARF
14B	-0.192028	Healthy
14B	-0.0459424	Healthy
14B	-0.206563	Healthy
14B	0.187779	Healthy
14B	0.314027	Healthy
14B	-0.146401	ARF
14B	0.30434	ARF
14B	-0.0212324	Healthy
14B	-0.126817	Healthy
14B	-0.012972	Healthy
14B	-0.190911	Healthy
14B	-0.0687883	ARF
14B	-0.18646	ARF
14B	-0.150841	ARF
14B	-0.0531187	Healthy
14B	-0.0450097	Healthy
14B	0.250307	ARF
14B	0.152581	Healthy
14B	-0.0953271	Healthy
14B	0.14416	ARF
14B	-0.349515	Healthy
14B	-0.028238	ARF
14B	0.117108	ARF
14B	0.0375381	Healthy
14B	-0.187767	Healthy
14B	-0.0207275	Healthy
14B	-0.333755	Healthy
14B	-0.176645	Healthy
14B	-0.0453427	Healthy
14B	0.1127	Healthy
14B	0.035093	Healthy
14B	-0.0219657	Healthy
14B	0.0708729	ARF
14B	-0.192348	Healthy
14B	0.26821	Healthy
14B	0.0432944	Healthy
14B	0.237275	Healthy
14B	0.0442978	Healthy
14B	0.135358	ARF
14B	0.160813	ARF
14B	0.240423	ARF
14B	0.175818	Healthy
14B	0.0975675	ARF
14B	-0.308156	ARF
14B	0.0931897	Healthy
14B	0.0972738	ARF
14B	0.203092	Healthy
14B	-0.385441	Healthy
14B	0.102437	ARF
14B	-0.345552	Healthy
14B	0.352095	Healthy
14B	0.0843364	ARF
14B	-0.142183	ARF
14B	0.542644	Healthy
14B	-0.00251633	ARF
14B	0.143015	Healthy
14B	-0.0763733	ARF
14B	-0.206764	ARF
14B	0.161577	Healthy
14B	-0.112405	ARF
14B	0.0017709	ARF
14B	-0.299312	ARF
14B	0.0284928	ARF
14B	-0.0235921	Healthy
14B	-0.176513	ARF
14B	-0.407545	ARF
14B	-0.329017	Healthy
14B	0.245705	Healthy
14B	-0.0279458	Healthy
14B	-0.2101	ARF
14B	-0.247108	Healthy
14B	-0.0134671	Healthy
14B	0.085254	ARF
14B	0.299959	Healthy
14B	-0.151799	ARF
14B	0.0423934	ARF
14B	0.0588913	Healthy
14B	-0.0150654	ARF
14B	-0.157241	ARF
14B	0.0860357	Healthy
14B	-0.344008	Healthy
14B	0.593154	ARF
14B	0.0703507	Healthy
14B	0.0304269	Healthy
14B	-0.186002	Healthy
14B	-0.308383	ARF
14B	0.228689	Healthy
14B	0.275978	ARF
14B	0.339066	Healthy
14B	-0.01217	ARF
14B	0.322849	Healthy
14B	-0.0905252	Healthy
14B	-0.265468	Healthy
14B	-0.142487	ARF
14B	-0.0498883	Healthy
14B	0.154592	Healthy
14B	0.0969742	Healthy
14B	-0.315111	ARF
14B	0.155584	Healthy
15A	0.0834753	ARF
15A	-0.157803	ARF
15A	0.0857739	Healthy
15A	0.139071	Healthy
15A	0.280268	ARF
15A	-0.100206	Healthy
15A	0.00474966	Healthy
15A	0.256945	Healthy
15A	0.394217	Healthy
15A	0.340497	ARF
15A	0.0619203	ARF
15A	0.237363	ARF
15A	0.218523	Healthy
15A	0.046858	Healthy
15A	0.0693688	Healthy
15A	0.0374767	ARF
15A	0.268599	ARF
15A	0.273596	Healthy
15A	0.561247	Healthy
15A	0.484484	Healthy
15A	0.149233	Healthy
15A	0.185188	Healthy
15A	-0.154075	ARF
15A	0.080094	ARF
15A	0.0626268	Healthy
15A	-0.142124	Healthy
15A	-0.0897163	ARF
15A	-0.0306292	ARF
15A	-0.119478	Healthy
15A	0.214422	Healthy
15A	0.234416	Healthy
15A	0.0731614	Healthy
15A	-0.18811	Healthy
15A	-0.27099	ARF
15A	0.04041	ARF
15A	0.0481179	Healthy
15A	-0.424867	Healthy
15A	0.289339	Healthy
15A	0.254928	Healthy
15A	0.630142	ARF
15A	0.350093	ARF
15A	0.0114914	ARF
15A	0.309051	Healthy
15A	0.180109	Healthy
15A	-0.185441	ARF
15A	0.128559	Healthy
15A	-0.0332214	Healthy
15A	0.312344	ARF
15A	0.112863	Healthy
15A	0.0548317	ARF
15A	0.162091	ARF
15A	0.222317	Healthy
15A	-0.0973992	Healthy
15A	0.0486499	Healthy
15A	0.492403	Healthy
15A	-0.464851	Healthy
15A	0.0659339	Healthy
15A	0.00182694	Healthy
15A	-0.0773468	Healthy
15A	-0.041585	Healthy
15A	0.121405	ARF
15A	0.521909	Healthy
15A	0.457217	Healthy
15A	0.148214	Healthy
15A	0.0730756	Healthy
15A	0.29634	Healthy
15A	0.0286279	ARF
15A	-0.0126721	ARF
15A	0.0271899	ARF
15A	0.0617913	Healthy
15A	-0.190242	ARF
15A	0.335389	ARF
15A	0.16859	Healthy
15A	-0.0263725	ARF
15A	0.244773	Healthy
15A	0.368454	Healthy
15A	0.416786	ARF
15A	0.979704	Healthy
15A	0.187444	Healthy
15A	-0.172214	ARF
15A	-0.267083	ARF
15A	0.275404	Healthy
15A	0.327913	ARF
15A	-0.214913	Healthy
15A	0.0675387	ARF
15A	0.070485	ARF
15A	0.208162	Healthy
15A	-0.0512395	ARF
15A	0.13311	ARF
15A	0.247703	ARF
15A	0.212229	ARF
15A	-0.285279	Healthy
15A	-0.105917	ARF
15A	0.258917	ARF
15A	0.754846	Healthy
15A	-0.152251	Healthy
15A	-0.0475651	Healthy
15A	0.333939	ARF
15A	-0.136723	Healthy
15A	0.0455149	Healthy
15A	-0.171418	ARF
15A	-0.108553	Healthy
15A	0.0904843	ARF
15A	0.294149	ARF
15A	-0.0444377	Healthy
15A	0.481248	ARF
15A	0.216391	ARF
15A	-0.473093	Healthy
15A	0.20953	Healthy
15A	0.243787	ARF
15A	-0.119607	Healthy
15A	0.164312	Healthy
15A	-0.205621	Healthy
15A	0.330899	ARF
15A	0.140219	Healthy
15A	0.313568	ARF
15A	0.315044	Healthy
15A	0.699384	ARF
15A	0.171322	Healthy
15A	0.034807	Healthy
15A	0.156933	Healthy
15A	0.178177	ARF
15A	0.0767918	Healthy
15A	0.200927	Healthy
15A	0.312441	Healthy
15A	0.460213	ARF
15A	0.0566086	Healthy
16B	-0.055257	ARF
16B	0.186563	ARF
16B	0.472995	Healthy
16B	-0.0114221	Healthy
16B	-0.0774799	ARF
16B	-0.16588	Healthy
16B	0.424605	Healthy
16B	-0.164884	Healthy
16B	0.20556	Healthy
16B	0.163061	ARF
16B	-0.0759534	ARF
16B	-0.0910489	ARF
16B	0.150802	Healthy
16B	0.0484986	Healthy
16B	-0.259469	Healthy
16B	-0.0281973	ARF
16B	0.283133	ARF
16B	-0.221602	Healthy
16B	0.0385674	Healthy
16B	0.299317	Healthy
16B	0.403031	Healthy
16B	0.0326849	Healthy
16B	-0.219749	ARF
16B	0.0123732	ARF
16B	-0.152566	Healthy
16B	-0.0244198	Healthy
16B	-0.392276	ARF
16B	0.308897	ARF
16B	0.0493433	Healthy
16B	0.148748	Healthy
16B	0.230723	Healthy
16B	-0.213107	Healthy
16B	-0.343319	Healthy
16B	0.306509	ARF
16B	-0.172739	ARF
16B	-0.205551	Healthy
16B	0.00423912	Healthy
16B	-0.3054	Healthy
16B	-0.0546409	Healthy
16B	0.40581	ARF
16B	0.142012	ARF
16B	0.0997984	ARF
16B	-0.345539	Healthy
16B	0.112388	Healthy
16B	0.0135126	ARF
16B	0.121745	Healthy
16B	0.254234	Healthy
16B	0.244623	ARF
16B	-0.340386	Healthy
16B	-0.0128892	ARF
16B	0.0964175	ARF
16B	-0.210527	Healthy
16B	-0.398756	Healthy
16B	-0.108068	Healthy
16B	0.156658	Healthy
16B	0.537312	Healthy
16B	0.000259878	Healthy
16B	0.262401	Healthy
16B	-0.143021	Healthy
16B	-0.499937	Healthy
16B	-0.0188237	ARF
16B	0.104401	Healthy
16B	-0.171748	Healthy
16B	0.141989	Healthy
16B	0.216033	Healthy
16B	-0.173198	Healthy
16B	0.122819	ARF
16B	0.441868	ARF
16B	-0.109288	ARF
16B	-0.223048	Healthy
16B	-0.361037	ARF
16B	-0.061443	ARF
16B	0.347122	Healthy
16B	0.00993367	ARF
16B	-0.0302897	Healthy
16B	0.0323954	Healthy
16B	0.159779	ARF
16B	1.04058	Healthy
16B	0.194143	Healthy
16B	-0.00536021	ARF
16B	-0.134094	ARF
16B	0.0924564	Healthy
16B	-0.092213	ARF
16B	-0.100882	Healthy
16B	-0.261026	ARF
16B	-0.0873459	ARF
16B	-0.265425	Healthy
16B	-0.0379281	ARF
16B	-0.174624	ARF
16B	-0.0276575	ARF
16B	0.234244	ARF
16B	0.173535	Healthy
16B	-0.00422964	ARF
16B	0.057026	ARF
[truncated: 541 more rows]

## Sheet: Figure5.B
group	Protein	Absorbance
ARF	PPP1R12B	0.4785
ARF	COL1A1	0.591333
ARF	CD226	0.36475
ARF	PPP1R12B	0.2215
ARF	COL1A1	0.3805
ARF	CD226	0.257333
ARF	PPP1R12B	1.3905
ARF	COL1A1	0.561333
ARF	CD226	0.5355
ARF	PPP1R12B	0.533
ARF	COL1A1	0.535667
ARF	CD226	0.336667
ARF	PPP1R12B	0.748
ARF	COL1A1	0.247667
ARF	CD226	0.232
ARF	PPP1R12B	0.9415
ARF	COL1A1	1.307
ARF	CD226	0.501769
ARF	PPP1R12B	0.5125
ARF	COL1A1	0.277
ARF	CD226	0.2865
ARF	PPP1R12B	0.9715
ARF	COL1A1	0.494
ARF	CD226	0.3678
ARF	PPP1R12B	0.249
ARF	COL1A1	0.3555
ARF	CD226	0.427
ARF	PPP1R12B	0.2035
ARF	COL1A1	0.2865
ARF	CD226	0.443
ARF	PPP1R12B	0.768
ARF	COL1A1	0.298
ARF	CD226	0.3955
ARF	PPP1R12B	0.4225
ARF	COL1A1	1.23
ARF	CD226	0.39775
ARF	PPP1R12B	0.2155
ARF	COL1A1	0.328
ARF	CD226	0.32975
ARF	PPP1R12B	0.3585
ARF	COL1A1	0.382
ARF	CD226	0.3575
ARF	PPP1R12B	0.2725
ARF	COL1A1	0.3045
ARF	CD226	0.44125
ARF	PPP1R12B	0.3025
ARF	COL1A1	0.326667
ARF	CD226	0.37275
ARF	PPP1R12B	0.5865
ARF	COL1A1	0.383667
ARF	CD226	0.229
ARF	PPP1R12B	0.2065
ARF	COL1A1	0.251
ARF	CD226	0.38425
ARF	PPP1R12B	1.084
ARF	COL1A1	0.266667
ARF	CD226	0.337
ARF	PPP1R12B	0.928
ARF	COL1A1	0.2705
ARF	CD226	0.357
ARF	PPP1R12B	0.541
ARF	COL1A1	0.352333
ARF	CD226	0.27225
ARF	PPP1R12B	0.1775
ARF	COL1A1	0.269
ARF	CD226	0.265
ARF	PPP1R12B	0.512
ARF	COL1A1	0.38
ARF	CD226	0.31225
ARF	PPP1R12B	0.3445
ARF	COL1A1	0.2625
ARF	CD226	0.25975
ARF	PPP1R12B	0.597
ARF	COL1A1	0.4325
ARF	CD226	0.36225
ARF	PPP1R12B	0.279667
ARF	COL1A1	0.397
ARF	CD226	0.37025
ARF	PPP1R12B	1.0255
ARF	COL1A1	0.454
ARF	CD226	0.34275
ARF	PPP1R12B	0.591286
ARF	COL1A1	0.443
ARF	CD226	0.30475
ARF	PPP1R12B	0.251
ARF	COL1A1	0.384667
ARF	CD226	0.2695
ARF	PPP1R12B	0.28
ARF	COL1A1	0.414667
ARF	CD226	0.36525
ARF	PPP1R12B	0.9885
ARF	COL1A1	0.2575
ARF	CD226	0.32875
ARF	PPP1R12B	0.2685
ARF	COL1A1	0.272
ARF	CD226	0.230333
ARF	PPP1R12B	0.3075
ARF	COL1A1	0.3545
ARF	CD226	0.354333
ARF	PPP1R12B	0.354333
ARF	COL1A1	0.644667
ARF	CD226	0.419
ARF	PPP1R12B	0.3065
ARF	COL1A1	0.3895
ARF	CD226	0.47275
ARF	PPP1R12B	0.259333
ARF	COL1A1	0.473667
ARF	CD226	0.33425
ARF	PPP1R12B	0.409
ARF	COL1A1	1.26518
ARF	CD226	0.40625
ARF	PPP1R12B	0.676
ARF	COL1A1	0.508
ARF	CD226	0.4525
ARF	PPP1R12B	0.297
ARF	COL1A1	0.459667
ARF	CD226	0.333
ARF	PPP1R12B	0.2345
ARF	COL1A1	0.2115
ARF	CD226	0.36725
ARF	PPP1R12B	0.377667
ARF	COL1A1	0.417667
ARF	CD226	0.23025
ARF	PPP1R12B	0.184
ARF	COL1A1	0.288
ARF	CD226	0.229
ARF	PPP1R12B	0.7965
ARF	COL1A1	0.3
ARF	CD226	0.2635
ARF	PPP1R12B	0.261
ARF	COL1A1	0.251
ARF	CD226	0.1955
ARF	PPP1R12B	0.346333
ARF	COL1A1	0.5725
ARF	CD226	0.4105
ARF	PPP1R12B	0.5885
ARF	COL1A1	0.3485
ARF	CD226	0.316
ARF	PPP1R12B	0.732
ARF	COL1A1	0.833
ARF	CD226	0.46275
ARF	PPP1R12B	0.476
ARF	COL1A1	0.2
ARF	CD226	0.26
ARF	PPP1R12B	0.336333
ARF	COL1A1	0.753667
ARF	CD226	0.46775
ARF	PPP1R12B	0.8355
ARF	COL1A1	0.3395
ARF	CD226	0.32825
ARF	PPP1R12B	0.8735
ARF	COL1A1	0.2605
ARF	CD226	0.32875
ARF	PPP1R12B	0.3515
ARF	COL1A1	0.373
ARF	CD226	0.5175
Healthy	PPP1R12B	0.287667
Healthy	COL1A1	0.412333
Healthy	CD226	0.2895
Healthy	PPP1R12B	0.2835
Healthy	COL1A1	0.405
Healthy	CD226	0.23125
Healthy	PPP1R12B	0.529
Healthy	COL1A1	0.387667
Healthy	CD226	0.2195
Healthy	PPP1R12B	0.326
Healthy	COL1A1	0.566
Healthy	CD226	0.36575
Healthy	PPP1R12B	0.177
Healthy	COL1A1	0.348
Healthy	CD226	0.28325
Healthy	PPP1R12B	0.192
Healthy	COL1A1	0.302333
Healthy	CD226	0.207167
Healthy	PPP1R12B	0.1935
Healthy	COL1A1	0.274
Healthy	CD226	0.18225
Healthy	PPP1R12B	0.2475
Healthy	COL1A1	0.327667
Healthy	CD226	0.32925
Healthy	PPP1R12B	0.213
Healthy	COL1A1	0.332667
Healthy	CD226	0.4775
Healthy	PPP1R12B	0.1685
Healthy	COL1A1	0.282333
Healthy	CD226	0.2165
Healthy	PPP1R12B	0.227
Healthy	COL1A1	0.326667
Healthy	CD226	0.2005
Healthy	PPP1R12B	0.152
Healthy	COL1A1	0.246333
Healthy	CD226	0.2355
Healthy	PPP1R12B	0.206
Healthy	COL1A1	0.229
Healthy	CD226	0.14225
Healthy	PPP1R12B	0.1125
Healthy	COL1A1	0.213333
Healthy	CD226	0.22
Healthy	PPP1R12B	0.221
Healthy	COL1A1	0.371
Healthy	CD226	0.1874
Healthy	PPP1R12B	0.209
Healthy	COL1A1	0.357667
Healthy	CD226	0.2555
Healthy	PPP1R12B	0.197
Healthy	COL1A1	0.195
Healthy	CD226	0.1985
Healthy	PPP1R12B	0.2095
Healthy	COL1A1	0.234333
Healthy	CD226	0.240833
Healthy	PPP1R12B	0.159
Healthy	COL1A1	0.258333
Healthy	CD226	0.2155
Healthy	PPP1R12B	0.2825
Healthy	COL1A1	0.264333
Healthy	CD226	0.2745
Healthy	PPP1R12B	0.2285
Healthy	COL1A1	0.249667
Healthy	CD226	0.2275
Healthy	PPP1R12B	0.1875
Healthy	COL1A1	0.2345
Healthy	CD226	0.249667
Healthy	PPP1R12B	0.1395
Healthy	COL1A1	0.321667
Healthy	CD226	0.166667
Healthy	PPP1R12B	0.181
Healthy	COL1A1	0.219333
Healthy	CD226	0.162
Healthy	PPP1R12B	0.197
Healthy	COL1A1	0.1765
Healthy	CD226	0.207667
Healthy	PPP1R12B	0.1755
Healthy	COL1A1	0.325
Healthy	CD226	0.1895
Healthy	PPP1R12B	0.167
Healthy	COL1A1	0.2435
Healthy	CD226	0.226333
Healthy	PPP1R12B	0.1985
Healthy	COL1A1	0.261667
Healthy	CD226	0.249833
Healthy	PPP1R12B	0.237
Healthy	COL1A1	0.391333
Healthy	CD226	0.206
Healthy	PPP1R12B	0.23
Healthy	COL1A1	0.335333
Healthy	CD226	0.1542
Healthy	PPP1R12B	0.301
Healthy	COL1A1	0.201
Healthy	CD226	0.193333
Healthy	PPP1R12B	0.24
Healthy	COL1A1	0.318
Healthy	CD226	0.235833
Healthy	PPP1R12B	0.1945
Healthy	COL1A1	0.202
Healthy	CD226	0.3465
Healthy	PPP1R12B	0.1655
Healthy	COL1A1	0.23
Healthy	CD226	0.2685
Healthy	PPP1R12B	0.123
Healthy	COL1A1	0.196
Healthy	CD226	0.1605
Healthy	PPP1R12B	0.2405
Healthy	COL1A1	0.2455
Healthy	CD226	0.2465
Healthy	PPP1R12B	0.198
Healthy	COL1A1	0.315333
Healthy	CD226	0.37225
Healthy	PPP1R12B	0.7825
Healthy	COL1A1	0.409
Healthy	CD226	0.3905
Healthy	PPP1R12B	0.254
Healthy	COL1A1	0.275
Healthy	CD226	0.17175
Healthy	PPP1R12B	0.181
Healthy	COL1A1	0.414
Healthy	CD226	0.283
Healthy	PPP1R12B	0.502
Healthy	COL1A1	0.368
Healthy	CD226	0.182
Healthy	PPP1R12B	0.169
Healthy	COL1A1	0.208
Healthy	CD226	0.24925
Healthy	PPP1R12B	0.46
Healthy	COL1A1	0.603333
Healthy	CD226	0.39225
Healthy	PPP1R12B	0.2025
Healthy	COL1A1	0.311
Healthy	CD226	0.21475
Healthy	PPP1R12B	0.172
Healthy	COL1A1	0.226
Healthy	CD226	0.28175
Healthy	PPP1R12B	0.359667
Healthy	COL1A1	0.334333
Healthy	CD226	0.2455
Healthy	PPP1R12B	0.428333
Healthy	COL1A1	0.724
Healthy	CD226	0.7095
Healthy	PPP1R12B	0.459667
Healthy	COL1A1	1.36833
Healthy	CD226	0.1945
Healthy	PPP1R12B	0.392
Healthy	COL1A1	0.368
Healthy	CD226	0.65375
Healthy	PPP1R12B	0.3515
Healthy	COL1A1	0.2325
Healthy	CD226	0.28075
Healthy	PPP1R12B	0.193
Healthy	COL1A1	0.239
Healthy	CD226	0.2485
Healthy	PPP1R12B	0.1915
Healthy	COL1A1	0.2465
Healthy	CD226	0.211
Healthy	PPP1R12B	0.194
Healthy	COL1A1	0.327
Healthy	CD226	0.196
Healthy	PPP1R12B	0.169
Healthy	COL1A1	0.26
Healthy	CD226	0.15
Healthy	PPP1R12B	0.27
Healthy	COL1A1	0.309333
Healthy	CD226	0.17275
Healthy	PPP1R12B	0.406
Healthy	COL1A1	0.338667
Healthy	CD226	0.31775
Healthy	PPP1R12B	0.234
Healthy	COL1A1	0.2985
Healthy	CD226	0.30075
Healthy	PPP1R12B	0.1455
Healthy	COL1A1	0.181
Healthy	CD226	0.20825
Healthy	PPP1R12B	0.227
Healthy	COL1A1	0.2755
Healthy	CD226	0.20475
Healthy	PPP1R12B	0.654
Healthy	COL1A1	0.272
Healthy	CD226	0.22425
Healthy	PPP1R12B	0.1465
Healthy	COL1A1	0.171
Healthy	CD226	0.3715
Healthy	PPP1R12B	0.141
Healthy	COL1A1	0.3025
Healthy	CD226	0.154
Healthy	PPP1R12B	0.215
Healthy	COL1A1	0.3895
Healthy	CD226	0.3065
Healthy	PPP1R12B	0.117
Healthy	COL1A1	0.176
Healthy	CD226	0.158
Healthy	PPP1R12B	0.1445
Healthy	COL1A1	0.250667
Healthy	CD226	0.22975
Healthy	PPP1R12B	0.2845
Healthy	COL1A1	0.1915
Healthy	CD226	0.2345
Healthy	PPP1R12B	0.2645
Healthy	COL1A1	0.28
Healthy	CD226	0.18375
Healthy	PPP1R12B	0.1735
Healthy	COL1A1	0.253
Healthy	CD226	0.222385
Healthy	PPP1R12B	0.738
Healthy	COL1A1	0.359
Healthy	CD226	0.19925
Healthy	PPP1R12B	0.471
Healthy	COL1A1	0.6705
Healthy	CD226	0.3265
Healthy	PPP1R12B	0.2315
Healthy	COL1A1	0.261333
Healthy	CD226	0.24075
Healthy	PPP1R12B	0.1375
Healthy	COL1A1	0.259
Healthy	CD226	0.332
Healthy	PPP1R12B	0.269
Healthy	COL1A1	0.2335
Healthy	CD226	0.222
Healthy	PPP1R12B	0.137
Healthy	COL1A1	0.2235
Healthy	CD226	0.16725
Healthy	PPP1R12B	0.173
Healthy	COL1A1	0.2135
Healthy	CD226	0.1755

[truncated: 6 more sheets: Figure5.C, Figure5.D, Figure5.E, Figure5.F, Suppl.Figure1, Suppl.Figure2]
